# Supplementary material for: Polygenic basis and biomedical consequences of telomere length variation
Source: Nat Genet. 2021 Oct 5;53(10):1425–33. doi: 10.1038/s41588-021-00944-6 (PMC8492471; doi:10.1038/s41588-021-00944-6)
Supplement: Supplementary file 4 — Supplementary Tables 1–14. [file 41588_2021_944_MOESM4_ESM.xlsx]

## Sheet: Supplementary Table 1
	Supplementary Table 1. Conditionally independent genome wide significant variants. Here we present the results for our 197 sentinel variants that are genome-wide significant (P<8.31x10-9) in the exact joint conditional model (estimates shown as 'Ejoint'). Variants which were genome-wide significant in the unconditional GWAS analysis that did not survive in the exact joint conditional model are no…
	Locus	Chr	Sentinel snp	BP_GRCh37	GENE	Novel/Known locus	A1	A2	FREQ (A1)	MAF	Beta (95% CI)	Pvalue	N_imp	Beta (95% CI) Ejoint	Pvalue Ejoint	MR	Euro Beta (95% CI)	Euro Pvalue
	1	1	rs187540244	11224327	EXOSC10	novel	G	A	0.995418	0.004582	0.091 (0.061 , 0.120)	1.2e-09	455136	0.093 (0.064 , 0.121)	2.9e-10	Y	0.088 (0.059 , 0.118)	4.9e-09
	2	1	rs66731853	20916238	CDA	novel	G	A	0.682696	0.317304	0.018 (0.014 , 0.022)	1.5e-16	463432	0.018 (0.013 , 0.022)	7.2e-17	Y	0.018 (0.014 , 0.022)	3.3e-16
	3	1	rs17185038	28219658	RPA2	novel	C	G	0.93539	0.06461	0.026 (0.018 , 0.034)	2.1e-10	464716	0.025 (0.017 , 0.033)	4.9e-10	Y	0.025 (0.017 , 0.033)	1.2e-09
	4	1	rs6669563	32279629	SPOCD1	novel	G	A	0.562232	0.437768	-0.018 (-0.022 , -0.014)	2.1e-19	464716	-0.018 (-0.022 , -0.015)	2.9e-20	Y	-0.018 (-0.023 , -0.014)	8.9e-19
	5	1	rs3768321	40035928	PABPC4	novel	G	T	0.810305	0.189695	0.016 (0.011 , 0.021)	1.1e-09	463174	0.015 (0.010 , 0.020)	6.2e-10	N	0.015 (0.010 , 0.020)	5e-09
	6	1	1:41236837_CT_C	41236837	NFYC	novel	CT	C	0.774903	0.225097	-0.015 (-0.019 , -0.010)	1.7e-09	458273	-0.014 (-0.019 , -0.009)	2.3e-09	Y	-0.016 (-0.021 , -0.011)	1.8e-10
	7	1	rs41269079	45252015	BEST4	novel	T	A	0.811009	0.188991	-0.015 (-0.020 , -0.010)	1.7e-09	464215	-0.015 (-0.020 , -0.010)	1.1e-09	Y	-0.015 (-0.021 , -0.010)	3.6e-09
	8	1	rs139795227	92842367	RPAP2	novel	A	C	0.985979	0.014021	-0.060 (-0.077 , -0.043)	6.7e-12	437231	-0.059 (-0.075 , -0.042)	7.8e-12	Y	-0.061 (-0.078 , -0.044)	4.9e-12
	9	1	rs4498805	110910397	SLC16A4	novel	G	T	0.453368	0.453368	-0.015 (-0.019 , -0.011)	5.7e-14	464158	-0.015 (-0.019 , -0.011)	6.3e-14	Y	-0.015 (-0.019 , -0.011)	1e-13
	10	1	rs3838300	114442355	MAGI3	known	C	CA	0.819725	0.180275	0.033 (0.027 , 0.038)	6.1e-36	463050	0.033 (0.028 , 0.038)	1.1e-37	Y	0.033 (0.028 , 0.038)	2.9e-35
	11	1	rs11579626	146741960	CHD1L	novel	A	C	0.915118	0.084882	-0.027 (-0.034 , -0.019)	1.3e-13	464433	-0.026 (-0.033 , -0.020)	4.2e-14	Y	-0.025 (-0.032 , -0.018)	1e-11
	12	1	rs61818036	151364199	PSMB4	novel	G	A	0.176391	0.176391	0.019 (0.014 , 0.024)	2.1e-12	461745	0.020 (0.015 , 0.025)	4e-14	Y	0.020 (0.014 , 0.025)	3.4e-12
	13	1	rs932002	226577306	PARP1	known	C	T	0.849157	0.150843	0.040 (0.035 , 0.046)	7.3e-47	463856	0.040 (0.035 , 0.046)	1.6e-48	Y	0.039 (0.033 , 0.045)	2.4e-40
	14	2	rs9752694	17874177	SMC6	novel	C	G	0.571283	0.428717	0.014 (0.010 , 0.018)	2.7e-12	461608	0.014 (0.010 , 0.018)	5.6e-12	Y	0.015 (0.011 , 0.019)	2.4e-12
	15	2	rs56178008	29098543	TRMT61B	novel	T	A	0.562503	0.437497	-0.014 (-0.018 , -0.010)	9.7e-13	463319	-0.014 (-0.018 , -0.010)	5.1e-13	Y	-0.014 (-0.019 , -0.010)	3.8e-12
	16	2	rs12615793	54475914	ACYP2	known	G	A	0.859605	0.140395	-0.045 (-0.051 , -0.040)	1.8e-55	461573	-0.043 (-0.049 , -0.037)	6.4e-52	N	-0.045 (-0.051 , -0.039)	1e-51
		2	rs202034370	54488018			T	TA	0.97541	0.02459	0.103 (0.090 , 0.116)	2.6e-56	456276	0.096 (0.083 , 0.108)	1.3e-50	Y	0.106 (0.093 , 0.119)	2.9e-57
	17	2	rs12613375	58984109	LINC01122	novel	C	T	0.862288	0.137712	-0.018 (-0.023 , -0.012)	9.1e-10	461376	-0.018 (-0.023 , -0.012)	4.3e-10	Y	-0.019 (-0.025 , -0.013)	1.4e-10
	18	2	rs775145631	210667432	UNC80	known	TC	T	0.409029	0.409029	0.027 (0.023 , 0.031)	2e-41	462415	0.027 (0.023 , 0.031)	1.3e-41	Y	0.027 (0.023 , 0.031)	4.2e-38
	19	2	rs35671754	216220870	ATIC	novel	G	T	0.704253	0.295747	-0.012 (-0.017 , -0.008)	1.4e-08	462765	-0.013 (-0.017 , -0.008)	5.8e-09	Y	-0.012 (-0.017 , -0.008)	5.9e-08
	20	3	rs869785	24347800	THRB	novel	T	C	0.327529	0.327529	0.015 (0.011 , 0.019)	4.4e-12	463558	0.015 (0.011 , 0.019)	5.9e-13	Y	0.015 (0.011 , 0.019)	9.2e-12
	21	3	rs575032615	47638657	SMARCC1	novel	A	G	0.984904	0.015096	-0.061 (-0.078 , -0.045)	1.1e-12	416872	-0.054 (-0.071 , -0.038)	2e-10	Y	-0.062 (-0.079 , -0.045)	2.1e-12
	22	3	3:49959570_CA_C	49959570	MST1R	novel	CA	C	0.483013	0.483013	0.016 (0.012 , 0.020)	1.7e-15	453411	0.016 (0.012 , 0.020)	2.3e-15	N	0.017 (0.013 , 0.021)	3.8e-16
	23	3	rs78491606	72891547	SHQ1	novel	A	C	0.981567	0.018433	0.076 (0.061 , 0.090)	1.9e-24	464716	0.074 (0.060 , 0.089)	3e-24	Y	0.073 (0.059 , 0.088)	1.7e-22
	24	3	rs13062095	101267385	SENP7	known	T	C	0.672157	0.327843	-0.014 (-0.018 , -0.010)	9.7e-11	461757	-0.014 (-0.018 , -0.010)	9.9e-11	N	-0.014 (-0.018 , -0.009)	5.7e-10
	25	3	rs6776756	128215821	GATA2	novel	G	A	0.402438	0.402438	0.017 (0.013 , 0.021)	1.1e-17	463785	0.015 (0.011 , 0.019)	5.8e-14	Y	0.018 (0.014 , 0.022)	2.7e-17
		3	rs2811491	128353950			C	A	0.39223	0.39223	-0.015 (-0.019 , -0.011)	8.9e-14	463495	-0.012 (-0.016 , -0.008)	1.5e-09	N	-0.016 (-0.020 , -0.012)	1e-13
	26	3	3:138398778_TA_T	138398778	PIK3CB	novel	TA	T	0.44132	0.44132	-0.015 (-0.019 , -0.011)	9.1e-13	454254	-0.014 (-0.018 , -0.010)	1.1e-12	Y	-0.014 (-0.019 , -0.010)	6.6e-12
	27	3	rs201009932	160086718	SMC4	novel	T	TA	0.991068	0.008932	0.077 (0.054 , 0.100)	3.6e-11	386035	0.067 (0.044 , 0.089)	5.4e-09	N	0.076 (0.053 , 0.099)	1.7e-10
		3	rs41272947	160119525			G	A	0.458021	0.458021	0.017 (0.013 , 0.021)	5.9e-18	464361	0.016 (0.012 , 0.020)	5.3e-16	Y	0.016 (0.012 , 0.021)	1.9e-15
	28	3	rs2293607	169482335	TERC	known	T	C	0.757553	0.242447	0.094 (0.090 , 0.099)	<1.0E-314	464283	0.080 (0.071 , 0.089)	1.1e-71	Y	0.095 (0.090 , 0.099)	<1.0E-314
		3	rs146546514	169553070			C	A	0.983095	0.016905	-0.080 (-0.097 , -0.064)	2.3e-22	406684	-0.057 (-0.073 , -0.041)	3.3e-12	N	-0.082 (-0.099 , -0.065)	3.8e-22
	29	4	rs753936006	2191750	POLN	novel	CAAAAA	C	0.886351	0.113649	0.025 (0.019 , 0.031)	1.1e-14	461329	0.024 (0.018 , 0.030)	4.7e-14	Y	0.024 (0.017 , 0.030)	7.3e-12
	30	4	rs871134	7044380	CCDC96	novel	C	T	0.430968	0.430968	0.018 (0.014 , 0.022)	1.7e-19	462176	0.018 (0.014 , 0.022)	3e-19	Y	0.018 (0.014 , 0.022)	2.2e-18
	31	4	rs13129697	9926967	SLC2A9	novel	T	G	0.720832	0.279168	-0.017 (-0.022 , -0.013)	1.5e-14	464716	-0.018 (-0.022 , -0.013)	2.7e-15	Y	-0.017 (-0.021 , -0.012)	5.2e-13
	32	4	rs4695407	48843372	OCIAD1	novel	A	G	0.492157	0.492157	-0.014 (-0.018 , -0.010)	1.5e-12	463024	-0.014 (-0.017 , -0.010)	2.4e-12	N	-0.014 (-0.019 , -0.010)	2.4e-12
	33	4	rs35500378	122729413	EXOSC9	novel	CACTT	C	0.610542	0.389458	0.014 (0.010 , 0.018)	2e-12	463888	0.014 (0.010 , 0.018)	2.9e-12	Y	0.014 (0.010 , 0.018)	1e-10
	34	4	rs4435700	164020174	NAF1	known	C	A	0.235067	0.235067	-0.054 (-0.058 , -0.049)	2.2e-112	459000	-0.038 (-0.043 , -0.032)	7.9e-45	Y	-0.053 (-0.058 , -0.048)	2.5e-102
		4	rs113580095	164065720			A	G	0.998088	0.001912	0.370 (0.325 , 0.415)	4e-58	455578	0.338 (0.293 , 0.383)	5.3e-50	N	0.368 (0.322 , 0.415)	2.9e-55
		4	rs72631678	164102715			G	A	0.587926	0.412074	-0.034 (-0.038 , -0.030)	2e-62	455218	-0.019 (-0.024 , -0.015)	1.2e-17	N	-0.033 (-0.037 , -0.029)	2.2e-55
		4	rs9990898	164149124			T	C	0.857338	0.142662	-0.030 (-0.036 , -0.025)	3e-26	463471	-0.022 (-0.027 , -0.016)	4.7e-14	N	-0.032 (-0.038 , -0.026)	6.6e-27
	35	5	rs112951499	50697	LOC105374602	novel	A	AAACCCT	0.936584	0.063416	-0.034 (-0.042 , -0.025)	8.1e-15	415296	-0.033 (-0.042 , -0.025)	9.1e-15	Y	-0.034 (-0.043 , -0.025)	1.3e-13
	36	5	rs138895564	1272074	TERT	known	C	T	0.990903	0.009097	-0.180 (-0.202 , -0.159)	1.1e-59	419043	-0.192 (-0.214 , -0.171)	1.9e-67	N	-0.180 (-0.202 , -0.158)	4.8e-58
		5	rs575928023	1285213			C	T	0.989953	0.010047	-0.091 (-0.111 , -0.070)	3.4e-18	426157	-0.070 (-0.091 , -0.049)	5.7e-11	N	-0.089 (-0.110 , -0.069)	3.4e-17
		5	rs7705526	1285974			C	A	0.673422	0.326578	-0.078 (-0.082 , -0.073)	2.4e-282	451006	-0.053 (-0.059 , -0.048)	4.8e-81	Y	-0.079 (-0.083 , -0.074)	9.1e-272
		5	rs112290073	1286032			G	A	0.988482	0.011518	-0.140 (-0.159 , -0.121)	5.4e-48	438498	-0.080 (-0.099 , -0.061)	3.9e-16	N	-0.139 (-0.158 , -0.120)	5.1e-45
		5	rs2853677	1287194			G	A	0.424245	0.424245	0.055 (0.051 , 0.059)	1.1e-160	464716	0.030 (0.025 , 0.035)	3e-36	N	0.055 (0.050 , 0.059)	4.8e-150
		5	rs115451758	1289277			G	A	0.989626	0.010374	0.084 (0.064 , 0.103)	6.7e-17	449232	0.075 (0.055 , 0.095)	6.2e-14	N	0.085 (0.066 , 0.105)	3.7e-17
		5	rs34094720	1293767			G	A	0.994776	0.005224	-0.160 (-0.187 , -0.133)	6.5e-31	464716	-0.163 (-0.191 , -0.134)	6.5e-29	N	-0.155 (-0.183 , -0.127)	8e-28
		5	rs61748181	1294166			C	T	0.971072	0.028928	0.059 (0.048 , 0.071)	2.8e-23	463851	0.059 (0.048 , 0.071)	2e-23	Y	0.059 (0.047 , 0.071)	1.4e-22
		5	rs33987166	1296758			T	C	0.975189	0.024811	-0.098 (-0.111 , -0.085)	8e-50	434700	-0.044 (-0.057 , -0.030)	1.3e-10	N	-0.097 (-0.110 , -0.083)	5.7e-47
		5	5:1303867_CT_C	1303867			CT	C	0.994812	0.005188	-0.140 (-0.170 , -0.111)	1.1e-20	397093	-0.099 (-0.129 , -0.070)	4.6e-11	N	-0.141 (-0.171 , -0.111)	2.1e-20
		5	rs79717857	1319997			C	A	0.973921	0.026079	-0.051 (-0.064 , -0.038)	3.8e-15	428409	-0.060 (-0.073 , -0.047)	1.2e-19	N	-0.051 (-0.064 , -0.038)	3.2e-14
		5	rs115251750	1349864			G	A	0.964935	0.035065	-0.036 (-0.047 , -0.026)	4.5e-11	449556	-0.047 (-0.059 , -0.036)	4.6e-16	N	-0.034 (-0.045 , -0.023)	1.2e-09
		5	rs113206288	1611683			A	G	0.85294	0.14706	-0.023 (-0.028 , -0.017)	2.3e-15	454910	-0.022 (-0.027 , -0.016)	1.2e-14	N	-0.023 (-0.028 , -0.017)	1.3e-14
	37	5	5:78951569_GT_G	78951569	TENT2 (PAPD4)	known	GT	G	0.898518	0.101482	0.025 (0.018 , 0.031)	1.9e-13	463081	0.025 (0.019 , 0.032)	2.1e-14	Y	0.024 (0.017 , 0.031)	1.2e-11
	38	5	rs72801474	132444128	HSPA4	novel	G	A	0.911707	0.088293	0.021 (0.014 , 0.028)	3.9e-09	464716	0.020 (0.014 , 0.027)	4.3e-09	N	0.021 (0.014 , 0.028)	2.6e-09
	39	5	rs34255404	138935580	UBE2D2	known	G	A	0.943277	0.056723	-0.037 (-0.046 , -0.029)	6.8e-18	463012	-0.038 (-0.046 , -0.030)	5.9e-19	Y	-0.038 (-0.047 , -0.029)	1.1e-16
	40	6	rs80324517	204031	LOC285766	novel	G	A	0.951741	0.048259	-0.040 (-0.049 , -0.031)	1.8e-17	464716	-0.040 (-0.049 , -0.031)	5.9e-18	Y	-0.040 (-0.049 , -0.030)	1.1e-16
	41	6	rs55965437	31797769	PRRC2A	known	A	AAAGTT	0.640531	0.359469	0.028 (0.024 , 0.032)	6.1e-41	463494	0.022 (0.018 , 0.027)	6.7e-23	N	0.028 (0.024 , 0.032)	4.2e-38
	42	6	rs154979	32890939	HLA-DMB	novel	C	A	0.971166	0.028834	-0.044 (-0.056 , -0.032)	1.7e-13	459981	-0.038 (-0.049 , -0.026)	2.2e-10	N	-0.044 (-0.056 , -0.032)	3.9e-13
	43	6	rs9398196	109601554	CCDC162P	novel	A	G	0.47995	0.47995	0.014 (0.010 , 0.018)	9.5e-13	464629	0.015 (0.011 , 0.019)	5.5e-14	N	0.014 (0.010 , 0.018)	1.1e-11
	44	7	rs117247304	69010	LOC102723672	novel	G	A	0.975555	0.024445	0.064 (0.049 , 0.078)	4.2e-18	372378	0.055 (0.040 , 0.070)	4.8e-13	Y	0.065 (0.049 , 0.081)	3.1e-16
	45	7	rs13230646	23930316	STK31	novel	T	C	0.751055	0.248945	0.017 (0.013 , 0.022)	8.9e-14	458458	0.018 (0.013 , 0.022)	1.1e-14	Y	0.017 (0.012 , 0.021)	2.3e-12
	46	7	rs11769630	50257703	IKZF1	novel	T	A	0.927773	0.072227	0.026 (0.018 , 0.033)	4.3e-11	455587	0.026 (0.018 , 0.033)	1.6e-11	Y	0.026 (0.018 , 0.034)	4.8e-11
	47	7	rs2538745	76310784	UPK3B	novel	T	C	0.397159	0.397159	0.013 (0.009 , 0.017)	3.1e-10	459153	0.012 (0.008 , 0.016)	3.8e-09	Y	0.012 (0.008 , 0.016)	4.8e-09
	48	7	rs2056726	99780283	STAG3	novel	G	A	0.785624	0.214376	0.023 (0.018 , 0.028)	7.9e-21	464552	0.024 (0.019 , 0.028)	1.6e-22	Y	0.023 (0.018 , 0.027)	1.7e-19
	49	7	rs609953	123422444	RNU6-2	novel	T	A	0.617692	0.382308	-0.013 (-0.018 , -0.009)	7e-11	459026	-0.012 (-0.016 , -0.008)	7.3e-10	Y	-0.013 (-0.017 , -0.009)	5.5e-10
	50	7	rs7790856	124459852	POT1	known	C	T	0.710861	0.289139	0.044 (0.039 , 0.048)	1.8e-87	464345	0.033 (0.027 , 0.038)	6.2e-32	Y	0.043 (0.039 , 0.048)	1.8e-80
		7	rs117811540	124569916			G	A	0.991965	0.008035	-0.142 (-0.166 , -0.119)	2.3e-33	414395	-0.138 (-0.161 , -0.115)	3.1e-32	N	-0.145 (-0.168 , -0.121)	1.3e-33
		7	rs36101328	124601146			C	CA	0.514892	0.485108	0.031 (0.027 , 0.036)	3.4e-48	400697	0.018 (0.014 , 0.023)	2.4e-15	N	0.031 (0.026 , 0.035)	3.3e-43
	51	7	rs4731541	128678236	TNPO3	novel	C	G	0.375099	0.375099	0.021 (0.017 , 0.025)	1.4e-23	464268	0.021 (0.017 , 0.025)	4.9e-25	Y	0.020 (0.016 , 0.025)	1.6e-21
	52	7	rs11556924	129663496	ZC3HC1	novel	C	T	0.624146	0.375854	-0.013 (-0.017 , -0.009)	6.8e-10	464716	-0.012 (-0.016 , -0.008)	1.3e-09	N	-0.013 (-0.017 , -0.009)	5.6e-10
	53	7	rs138061125	159079192	VIPR2	novel	G	A	0.969815	0.030185	-0.043 (-0.054 , -0.031)	2.6e-13	461482	-0.043 (-0.054 , -0.032)	4.7e-14	N	-0.044 (-0.056 , -0.032)	2e-13
		7	rs1985369	159119220			A	G	0.131822	0.131822	0.031 (0.025 , 0.037)	3.6e-25	445833	0.032 (0.026 , 0.037)	2e-26	Y	0.031 (0.025 , 0.037)	2.4e-23
	54	8	rs2306646	21846586	XPO7	novel	G	C	0.440525	0.440525	0.021 (0.017 , 0.025)	3.3e-25	461926	0.021 (0.017 , 0.025)	5.7e-26	Y	0.021 (0.017 , 0.025)	4.2e-24
	55	8	rs762679	48885436	MCM4	novel	T	A	0.143499	0.143499	-0.031 (-0.037 , -0.025)	1.4e-27	464716	-0.031 (-0.036 , -0.025)	6.6e-28	Y	-0.031 (-0.037 , -0.025)	4.3e-26
	56	8	rs564224004	56667353	TGS1	novel	C	CATATATTAT	0.1149	0.1149	0.031 (0.025 , 0.037)	2.1e-22	457659	0.031 (0.025 , 0.037)	6.9e-24	Y	0.030 (0.023 , 0.036)	1.2e-19
	57	8	rs7012816	70964743	PRDM14	novel	G	A	0.870003	0.129997	-0.018 (-0.023 , -0.012)	3e-09	464716	-0.018 (-0.024 , -0.013)	4.4e-10	Y	-0.017 (-0.023 , -0.011)	4.4e-08
	58	8	rs10112752	73958718	TERF1	known	G	A	0.569631	0.430369	0.029 (0.025 , 0.033)	9.5e-46	462003	0.028 (0.024 , 0.032)	1.2e-45	Y	0.029 (0.025 , 0.033)	9.9e-44
		8	rs540491189	74150379			G	T	0.997823	0.002177	-0.191 (-0.238 , -0.145)	3.8e-16	385475	-0.182 (-0.227 , -0.136)	4.1e-15	Y	-0.188 (-0.234 , -0.141)	2.7e-15
	59	8	rs1023767	95530969	VIRMA	novel	G	A	0.762405	0.237595	0.018 (0.014 , 0.023)	5e-15	464716	0.019 (0.014 , 0.023)	6.4e-16	Y	0.018 (0.014 , 0.023)	4.3e-14
	60	9	rs4742448	826585	DMRT1	known	C	G	0.530842	0.469158	-0.015 (-0.019 , -0.011)	6.4e-14	443556	-0.016 (-0.020 , -0.012)	9.7e-15	Y	-0.016 (-0.020 , -0.012)	5.5e-14
	61	9	rs11557154	34107505	DCAF12	novel	C	T	0.86997	0.13003	0.034 (0.029 , 0.040)	1.1e-30	464716	0.035 (0.029 , 0.041)	9.8e-33	N	0.035 (0.029 , 0.041)	3.6e-30
	62	9	rs4743037	109639970	ZNF462	novel	C	T	0.769126	0.230874	-0.015 (-0.019 , -0.010)	5.1e-10	462541	-0.014 (-0.019 , -0.010)	1.2e-09	Y	-0.016 (-0.021 , -0.011)	1.4e-10
	63	10	rs762222726	5816070	ASB13	known	CAAACAT	C	0.399185	0.399185	0.018 (0.014 , 0.022)	1.9e-19	462547	0.019 (0.015 , 0.023)	1.5e-20	Y	0.019 (0.015 , 0.023)	7.3e-19
	64	10	rs12572897	96114835	NOC3L	novel	G	A	0.869908	0.130092	0.032 (0.026 , 0.038)	3.6e-27	464716	0.032 (0.026 , 0.038)	1.8e-27	Y	0.034 (0.028 , 0.040)	4e-27
	65	10	10:101274251_CT_C	101274251	NKX2-3	known	CT	C	0.619614	0.380386	0.022 (0.018 , 0.026)	1.9e-27	463870	0.021 (0.017 , 0.025)	6.9e-26	Y	0.023 (0.019 , 0.028)	3.7e-28
		10	rs11190184	101368199			G	C	0.71576	0.28424	0.017 (0.013 , 0.022)	1.1e-14	459786	0.017 (0.013 , 0.021)	2e-14	N	0.017 (0.012 , 0.021)	3.5e-13
	66	10	rs4919611	103894939	PPRC1	novel	C	A	0.112898	0.112898	0.026 (0.019 , 0.032)	5.1e-16	464716	0.021 (0.015 , 0.027)	2.1e-11	Y	0.027 (0.021 , 0.034)	1e-16
	67	10	rs10748858	105639514	STN1 (OBFC1)	known	T	G	0.595083	0.404917	-0.039 (-0.043 , -0.035)	1.1e-80	458955	-0.027 (-0.031 , -0.023)	1e-37	N	-0.041 (-0.045 , -0.037)	3.3e-84
		10	rs9419958	105675946			T	C	0.13861	0.13861	0.081 (0.075 , 0.087)	2.6e-167	463885	0.068 (0.062 , 0.074)	1.4e-113	Y	0.081 (0.075 , 0.087)	6.4e-155
		10	rs182641927	105805039			C	T	0.995952	0.004048	-0.196 (-0.230 , -0.161)	6.4e-29	373404	-0.102 (-0.137 , -0.068)	7.7e-09	N	-0.195 (-0.229 , -0.160)	3.3e-28
	68	11	rs939916	202253	ODF3	novel	G	A	0.330033	0.330033	-0.024 (-0.028 , -0.020)	6.6e-29	458773	-0.025 (-0.029 , -0.020)	9.8e-31	Y	-0.024 (-0.028 , -0.019)	6.3e-26
	69	11	rs10840270	9629553	WEE1	novel	C	G	0.344316	0.344316	-0.014 (-0.019 , -0.010)	1.3e-11	460657	-0.014 (-0.018 , -0.010)	3.2e-11	Y	-0.015 (-0.019 , -0.011)	1.4e-11
	70	11	rs2293579	47440758	PSMC3	novel	G	A	0.613726	0.386274	0.013 (0.009 , 0.017)	3.3e-10	464716	0.013 (0.009 , 0.017)	3.1e-10	N	0.013 (0.009 , 0.018)	2.9e-10
	71	11	rs141379009	108149207	ATM	known	T	G	0.974488	0.025512	0.092 (0.079 , 0.104)	8.7e-48	464422	0.062 (0.048 , 0.076)	2.2e-18	N	0.092 (0.079 , 0.104)	2.8e-46
		11	rs611646	108177097			T	A	0.591315	0.408685	0.037 (0.033 , 0.041)	3.5e-73	464305	0.027 (0.022 , 0.032)	1.5e-30	Y	0.038 (0.033 , 0.042)	1.3e-71
	72	11	rs6590343	128500215	FLI1	novel	A	G	0.483615	0.483615	-0.012 (-0.016 , -0.008)	1.5e-09	463852	-0.011 (-0.015 , -0.007)	7.7e-09	Y	-0.012 (-0.016 , -0.008)	6.5e-09
	73	12	rs10845387	11757743	LINC01252	novel	G	A	0.647334	0.352666	0.014 (0.010 , 0.018)	1.5e-11	464716	0.014 (0.009 , 0.018)	5.7e-11	Y	0.014 (0.010 , 0.019)	4.6e-11
	74	12	rs12369950	24762109	LINC00477	novel	T	C	0.859325	0.140675	0.018 (0.012 , 0.024)	8e-10	462282	0.017 (0.011 , 0.022)	3.5e-09	Y	0.018 (0.012 , 0.024)	2.5e-09
	75	12	rs79977579	54694560	SMUG1	known	C	A	0.90445	0.09555	-0.028 (-0.035 , -0.021)	2.3e-16	457062	-0.028 (-0.035 , -0.022)	3.2e-17	Y	-0.029 (-0.036 , -0.022)	4.8e-17
	76	12	rs1907702	88955469	KITLG	novel	G	A	0.233229	0.233229	-0.015 (-0.020 , -0.010)	5.9e-10	462976	-0.015 (-0.019 , -0.010)	6.4e-10	Y	-0.014 (-0.019 , -0.009)	1.2e-08
	77	12	rs10774625	111910219	SH2B3	novel	A	G	0.476428	0.476428	-0.016 (-0.020 , -0.012)	1.7e-15	464716	-0.016 (-0.020 , -0.012)	3.5e-15	N	-0.016 (-0.020 , -0.012)	4.3e-14
	78	12	rs76666449	120904895	SRSF9	novel	T	C	0.899375	0.100625	-0.030 (-0.036 , -0.023)	8.2e-19	461128	-0.029 (-0.035 , -0.022)	1.6e-18	Y	-0.030 (-0.037 , -0.023)	1.2e-18
	79	12	rs4758644	122943915	ZCCHC8	novel	A	C	0.269222	0.269222	0.017 (0.012 , 0.021)	2.7e-13	464129	0.016 (0.012 , 0.021)	4.3e-13	Y	0.017 (0.012 , 0.022)	6.9e-13
	80	12	rs1727302	123632930	MPHOSPH9	novel	G	A	0.259019	0.259019	-0.020 (-0.024 , -0.015)	8.4e-18	464716	-0.019 (-0.024 , -0.015)	3.4e-17	N	-0.020 (-0.025 , -0.016)	3.5e-17
	81	12	rs79228077	133046343	MUC8	novel	G	T	0.368978	0.368978	0.015 (0.011 , 0.019)	2.3e-11	394231	0.015 (0.011 , 0.020)	9.4e-12	Y	0.015 (0.010 , 0.019)	2.8e-10
	82	13	rs1332941	41695100	KBTBD6	novel	A	G	0.179534	0.179534	-0.026 (-0.031 , -0.020)	5.9e-21	460016	-0.026 (-0.031 , -0.021)	3e-22	Y	-0.024 (-0.030 , -0.019)	2.1e-17
	83	13	rs35017269	73340177	DIS3	novel	G	A	0.984244	0.015756	-0.067 (-0.083 , -0.051)	1.6e-16	447674	-0.066 (-0.082 , -0.050)	1.2e-16	Y	-0.065 (-0.082 , -0.049)	1.1e-14
	84	14	rs3093888	20812951	TEP1	novel	G	A	0.94869	0.05131	0.029 (0.020 , 0.038)	1.5e-10	463795	0.029 (0.021 , 0.038)	3e-11	Y	0.029 (0.019 , 0.038)	1.1e-09
	85	14	rs73581419	21941148	RAB2B	novel	C	T	0.893395	0.106605	-0.023 (-0.029 , -0.017)	1.3e-12	462410	-0.023 (-0.029 , -0.016)	9.7e-13	Y	-0.024 (-0.030 , -0.017)	7.6e-13
	86	14	rs12884911	65027871	PPP1R36	novel	C	T	0.49667	0.49667	0.013 (0.009 , 0.017)	2.9e-11	463054	0.012 (0.008 , 0.015)	4.8e-09	Y	0.014 (0.010 , 0.018)	3e-11
	87	14	rs762810	65544367	MAX	novel	C	A	0.647514	0.352486	0.020 (0.016 , 0.024)	4.3e-22	463076	0.019 (0.015 , 0.023)	6.8e-20	Y	0.020 (0.016 , 0.024)	3.9e-20
	88	14	rs137901416	73418095	DCAF4	known	G	A	0.899689	0.100311	-0.046 (-0.052 , -0.039)	4.7e-43	463864	-0.039 (-0.046 , -0.033)	1.1e-32	Y	-0.045 (-0.052 , -0.039)	1.5e-40
		14	rs1007934	73463479			G	A	0.594615	0.405385	0.023 (0.019 , 0.027)	2.3e-30	464716	0.020 (0.016 , 0.024)	4.3e-22	N	0.023 (0.019 , 0.027)	3.7e-28
	89	14	14:91970514_GA_G	91970514	PPP4R3A	novel	GA	G	0.544128	0.455872	-0.019 (-0.023 , -0.015)	6.3e-22	463412	-0.019 (-0.023 , -0.015)	3.5e-21	Y	-0.018 (-0.022 , -0.014)	8.1e-19
	90	14	rs1957937	96181360	TCL1A	novel	A	T	0.83982	0.16018	-0.021 (-0.026 , -0.016)	1.9e-14	463272	-0.021 (-0.026 , -0.015)	1e-14	Y	-0.020 (-0.026 , -0.015)	7.8e-13
	91	15	rs17677991	42032383	MGA	novel	C	G	0.657877	0.342123	-0.022 (-0.026 , -0.018)	4.4e-26	464716	-0.022 (-0.026 , -0.018)	5.9e-26	Y	-0.022 (-0.026 , -0.018)	7.8e-24
	92	15	rs181647350	50379219	ATP8B4	known	T	C	0.761155	0.238845	0.034 (0.029 , 0.038)	7.7e-46	455018	0.034 (0.029 , 0.038)	3.2e-47	Y	0.034 (0.029 , 0.039)	2.6e-44
	93	15	rs1980240	56774018	TEX9	novel	A	C	0.594757	0.405243	-0.013 (-0.017 , -0.009)	2.2e-10	462804	-0.012 (-0.016 , -0.009)	6.6e-10	Y	-0.013 (-0.017 , -0.009)	4.7e-10
	94	15	rs5742915	74336633	PML	novel	T	C	0.554171	0.445829	-0.019 (-0.023 , -0.015)	1.6e-21	464716	-0.019 (-0.023 , -0.015)	4.8e-22	N	-0.020 (-0.024 , -0.016)	7.8e-23
	95	16	rs80116508	3650970	SLX4	novel	G	A	0.937644	0.062356	0.035 (0.027 , 0.043)	2e-17	458739	0.035 (0.027 , 0.043)	1.3e-17	Y	0.033 (0.024 , 0.041)	2e-14
	96	16	rs11646283	9073060	USP7	novel	T	C	0.589297	0.410703	-0.015 (-0.019 , -0.011)	5.3e-14	461847	-0.015 (-0.019 , -0.011)	6.1e-14	Y	-0.015 (-0.019 , -0.011)	2.4e-12
	97	16	rs182059586	14652220	PARN	novel	T	C	0.97489	0.02511	0.057 (0.044 , 0.070)	4.9e-17	408252	0.056 (0.043 , 0.069)	6.7e-17	Y	0.059 (0.046 , 0.073)	8.6e-18
	98	16	rs450962	28413517	EIF3CL	novel	A	G	0.716221	0.283779	-0.014 (-0.019 , -0.009)	5.9e-09	384323	-0.014 (-0.019 , -0.009)	5.6e-09	Y	-0.014 (-0.019 , -0.009)	2.9e-08
	99	16	rs8053839	48390512	LONP2	novel	G	T	0.458038	0.458038	0.014 (0.010 , 0.018)	1e-11	457145	0.014 (0.010 , 0.018)	1.1e-11	Y	0.015 (0.011 , 0.019)	5.9e-13
	100	16	rs12447324	50089038	PAPD5	novel	C	A	0.803162	0.196838	-0.017 (-0.022 , -0.012)	4.4e-11	449188	-0.015 (-0.020 , -0.010)	3.2e-09	Y	-0.015 (-0.021 , -0.010)	1.1e-08
		16	rs76219171	50188929			G	A	0.941567	0.058433	-0.036 (-0.044 , -0.028)	7.8e-17	450771	-0.034 (-0.042 , -0.025)	1.8e-15	Y	-0.036 (-0.044 , -0.027)	4.7e-16
	101	16	rs28711261	67617186	ACD	novel	A	G	0.867449	0.132551	-0.017 (-0.023 , -0.011)	1.6e-08	462841	-0.020 (-0.026 , -0.014)	6.6e-12	N	-0.018 (-0.024 , -0.012)	5.9e-09
		16	rs139438549	67692863			T	C	0.998884	0.001116	-0.256 (-0.315 , -0.196)	2.7e-17	452322	-0.259 (-0.317 , -0.201)	4.5e-18	Y	-0.280 (-0.343 , -0.216)	5.7e-18
		16	rs142507451	67694044			C	T	0.997058	0.002942	0.142 (0.105 , 0.178)	1.6e-14	461205	0.156 (0.121 , 0.192)	1.1e-17	Y	0.151 (0.113 , 0.189)	8e-15
	102	16	rs528301822	69403012	TERF2	known	A	T	0.710663	0.289337	-0.024 (-0.028 , -0.020)	1.7e-27	464228	-0.026 (-0.030 , -0.022)	1.1e-32	Y	-0.023 (-0.028 , -0.019)	2.4e-24
	103	16	rs62053340	69987764	EXOSC6	novel	C	T	0.617037	0.382963	0.021 (0.017 , 0.025)	1.2e-24	457598	0.023 (0.019 , 0.027)	1.3e-28	Y	0.021 (0.017 , 0.025)	1.5e-22
		16	rs529549411	70390510			C	T	0.994309	0.005691	0.088 (0.059 , 0.118)	5.3e-09	356136	0.104 (0.074 , 0.133)	6e-12	N	0.090 (0.060 , 0.119)	4.7e-09
	104	16	rs34003787	73071381	ZFHX3	novel	C	T	0.912293	0.087707	0.024 (0.017 , 0.031)	1.9e-11	449493	0.024 (0.017 , 0.031)	1.6e-11	Y	0.024 (0.016 , 0.031)	1.8e-10
	105	16	rs183553155	74491239	RFWD3	known	G	A	0.989437	0.010563	-0.071 (-0.091 , -0.051)	3.1e-12	428219	-0.083 (-0.102 , -0.063)	2.4e-16	N	-0.072 (-0.093 , -0.052)	2e-12
		16	rs11866592	74654396			G	A	0.85802	0.14198	-0.035 (-0.040 , -0.029)	1.3e-33	464397	-0.028 (-0.034 , -0.022)	6.9e-21	Y	-0.034 (-0.040 , -0.028)	3.7e-31
		16	rs7193541	74664743			T	C	0.583445	0.416555	0.021 (0.017 , 0.025)	7.2e-26	464716	0.017 (0.013 , 0.021)	4.1e-15	N	0.022 (0.018 , 0.026)	7.2e-26
	106	16	rs2303262	82203758	MPHOSPH6	known	C	T	0.222887	0.222887	0.047 (0.042 , 0.052)	2.9e-85	464716	0.047 (0.043 , 0.052)	2.7e-89	Y	0.047 (0.042 , 0.052)	1.8e-81
	107	16	rs62046862	88073029	BANP	novel	C	A	0.479275	0.479275	-0.024 (-0.028 , -0.020)	4.9e-31	441263	-0.023 (-0.027 , -0.019)	3.6e-27	Y	-0.024 (-0.028 , -0.020)	3.6e-30
		16	rs35216338	88103010			C	T	0.960393	0.039607	-0.045 (-0.055 , -0.035)	3.1e-18	464716	-0.032 (-0.042 , -0.022)	5.7e-10	N	-0.044 (-0.054 , -0.034)	2.8e-17
	108	16	rs9923119	90153815	PRDM7	novel	T	C	0.7498	0.2502	-0.018 (-0.022 , -0.013)	1.8e-13	446260	-0.018 (-0.023 , -0.014)	1.9e-14	Y	-0.018 (-0.022 , -0.013)	1.9e-12
	109	17	rs7218033	1694247	RPA1	novel	C	T	0.746597	0.253403	0.023 (0.018 , 0.027)	1e-22	460448	0.018 (0.014 , 0.023)	1.4e-15	Y	0.023 (0.018 , 0.027)	5.1e-21
		17	rs5030755	1782952			A	G	0.886658	0.113342	-0.030 (-0.037 , -0.024)	6.2e-22	464716	-0.025 (-0.031 , -0.019)	2e-15	N	-0.030 (-0.036 , -0.024)	8e-21
	110	17	rs4724	7760397	CTC1	known	G	A	0.883402	0.116598	0.055 (0.049 , 0.061)	9.8e-69	464716	0.056 (0.050 , 0.062)	1.7e-74	Y	0.056 (0.050 , 0.062)	2.1e-64
		17	rs75664430	8064779			C	G	0.751972	0.248028	0.024 (0.019 , 0.028)	3.6e-24	462922	0.024 (0.020 , 0.029)	1.5e-26	Y	0.023 (0.018 , 0.028)	2.3e-22
	111	17	rs111527438	29252703	ADAP2	novel	T	C	0.648749	0.351251	-0.013 (-0.017 , -0.008)	3.1e-09	462353	-0.012 (-0.016 , -0.008)	5.8e-09	Y	-0.013 (-0.017 , -0.009)	1.7e-09
	112	17	rs62079650	41401261	BRCA1	novel	A	C	0.265737	0.265737	0.023 (0.018 , 0.028)	8.2e-17	312872	0.017 (0.011 , 0.022)	4.6e-09	N	0.023 (0.017 , 0.028)	1.7e-15
		17	rs12941945	41448228		novel	A	G	0.832437	0.167563	0.026 (0.021 , 0.031)	3e-22	458692	0.022 (0.016 , 0.027)	2.8e-15	Y	0.026 (0.021 , 0.032)	7.1e-21
	113	17	rs34405642	65741012	NOL11	novel	G	GA	0.414632	0.414632	-0.013 (-0.017 , -0.009)	2.6e-09	413522	-0.012 (-0.017 , -0.008)	3.3e-09	Y	-0.012 (-0.017 , -0.008)	2.4e-08
	114	17	rs2069536	74001106	TEN1	novel	A	G	0.249795	0.249795	0.015 (0.010 , 0.019)	1.8e-10	463298	0.015 (0.010 , 0.019)	4.7e-11	Y	0.015 (0.010 , 0.020)	2.2e-10
	115	17	rs1143697	76178748	TK1	known	T	C	0.536558	0.463442	-0.014 (-0.018 , -0.010)	5.5e-12	462902	-0.017 (-0.021 , -0.013)	2.7e-17	N	-0.014 (-0.018 , -0.010)	5.5e-12
		17	rs144204502	76183233			C	T	0.987438	0.012562	0.101 (0.083 , 0.118)	3.4e-28	447012	0.113 (0.096 , 0.131)	2.6e-36	Y	0.101 (0.083 , 0.120)	3.4e-27
	116	18	rs9952504	657458	TYMS	known	A	G	0.958066	0.041934	0.053 (0.043 , 0.064)	2.4e-24	422144	0.038 (0.027 , 0.048)	1.9e-11	N	0.058 (0.047 , 0.069)	2.8e-25
		18	rs3891167	658423			A	G	0.746565	0.253435	0.043 (0.038 , 0.047)	1.2e-70	427300	0.026 (0.021 , 0.032)	4.7e-21	Y	0.044 (0.039 , 0.049)	3.7e-71
		18	rs111811424	674579			C	T	0.913521	0.086479	-0.039 (-0.046 , -0.032)	1.4e-27	463436	-0.046 (-0.053 , -0.038)	3e-33	N	-0.040 (-0.047 , -0.033)	5.2e-28
		18	rs2741181	689437			C	T	0.912964	0.087036	0.048 (0.041 , 0.055)	2.4e-40	453227	0.032 (0.024 , 0.039)	2.8e-16	N	0.049 (0.041 , 0.056)	3.7e-40
		18	rs116863223	709396			G	A	0.988237	0.011763	0.082 (0.063 , 0.100)	2.6e-18	454000	0.134 (0.114 , 0.153)	4.3e-42	N	0.082 (0.064 , 0.101)	4.1e-18
		18	rs78694226	710980			G	A	0.992114	0.007886	0.066 (0.044 , 0.089)	6.8e-09	452168	0.070 (0.048 , 0.092)	4.9e-10	Y	0.066 (0.043 , 0.089)	1.6e-08
	117	18	rs79824385	41982379	LINC01478	novel	T	A	0.870276	0.129724	-0.032 (-0.038 , -0.026)	7.9e-27	459045	-0.029 (-0.035 , -0.023)	4.7e-23	N	-0.032 (-0.038 , -0.026)	4.3e-26
		18	rs8088824	42151261			C	T	0.236812	0.236812	-0.026 (-0.030 , -0.021)	8.1e-28	462570	-0.025 (-0.029 , -0.020)	1.3e-26	Y	-0.025 (-0.030 , -0.020)	5.6e-25
	118	18	rs2276182	51798047	POLI	novel	C	G	0.596773	0.403227	-0.023 (-0.027 , -0.019)	2.8e-30	464368	-0.023 (-0.027 , -0.019)	6.5e-31	Y	-0.024 (-0.028 , -0.020)	2.6e-30
	119	18	rs6565924	74691225	ZNF236	novel	A	G	0.638554	0.361446	-0.013 (-0.017 , -0.009)	2.9e-10	461318	-0.013 (-0.017 , -0.009)	3.2e-10	Y	-0.012 (-0.016 , -0.008)	4.1e-08
	120	18	rs1879100	77985740	PARD6G	novel	C	T	0.137732	0.137732	0.019 (0.013 , 0.025)	8.1e-11	452390	0.019 (0.013 , 0.025)	2.8e-11	Y	0.019 (0.013 , 0.025)	9.3e-10
	121	19	rs80337039	4105089	MAP2K2	novel	G	T	0.993522	0.006478	-0.081 (-0.108 , -0.055)	2.3e-09	388380	-0.084 (-0.111 , -0.058)	1.9e-10	Y	-0.085 (-0.112 , -0.058)	6.9e-10
	122	19	rs35601737	13220703	TRMT1	novel	C	G	0.704101	0.295899	0.014 (0.010 , 0.018)	1.9e-10	464716	0.014 (0.010 , 0.018)	4.6e-11	Y	0.014 (0.010 , 0.019)	1.8e-10
	123	19	rs8105767	22215441	ZNF208	known	A	G	0.70533	0.29467	-0.033 (-0.037 , -0.029)	2.5e-50	461895	-0.030 (-0.035 , -0.026)	1e-39	Y	-0.033 (-0.038 , -0.029)	1.9e-48
	124	19	rs4530278	33752994	CEBPA	novel	G	T	0.40185	0.40185	-0.014 (-0.018 , -0.010)	1.5e-11	457460	-0.014 (-0.018 , -0.010)	3.3e-12	Y	-0.013 (-0.017 , -0.009)	9.6e-10
	125	19	rs429358	45411941	APOE	novel	T	C	0.846031	0.153969	-0.017 (-0.023 , -0.012)	3.8e-10	464716	-0.017 (-0.023 , -0.012)	1.4e-10	N	-0.017 (-0.023 , -0.011)	2.3e-09
	126	19	rs11084431	56708667	ZSCAN5B	novel	G	A	0.395562	0.395562	0.012 (0.008 , 0.016)	4e-09	451567	0.013 (0.008 , 0.017)	7.4e-10	Y	0.012 (0.008 , 0.016)	2.6e-08
	127	19	rs8102497	57370055	PEG3	novel	G	A	0.568172	0.431828	0.015 (0.011 , 0.019)	1.4e-13	461792	0.015 (0.011 , 0.019)	1.8e-13	Y	0.015 (0.011 , 0.019)	8e-13
	128	20	rs1291143	35525640	SAMHD1	known	A	C	0.150974	0.150974	-0.049 (-0.055 , -0.044)	1.8e-69	463481	-0.040 (-0.046 , -0.034)	1.7e-35	Y	-0.049 (-0.055 , -0.043)	1.2e-63
		20	rs112802859	35549787			C	A	0.90456	0.09544	-0.028 (-0.035 , -0.021)	4.9e-16	441018	-0.022 (-0.029 , -0.016)	1.7e-10	N	-0.028 (-0.035 , -0.021)	3.7e-15
		20	rs6030416	35584624			T	G	0.135696	0.135696	0.034 (0.028 , 0.040)	1.5e-30	458765	0.028 (0.022 , 0.033)	4.7e-21	N	0.033 (0.027 , 0.039)	2e-28
	129	20	rs544699357	41997057	SRSF6	novel	C	T	0.998007	0.001993	-0.169 (-0.218 , -0.120)	1.1e-11	373245	-0.158 (-0.206 , -0.109)	1.4e-10	Y	-0.172 (-0.222 , -0.123)	8.1e-12
	130	20	rs577449057	62236709	RTEL1	known	A	G	0.994723	0.005277	0.154 (0.119 , 0.190)	1.4e-17	268900	0.113 (0.078 , 0.148)	3.1e-10	Y	0.154 (0.119 , 0.190)	2.8e-17
		20	rs2259797	62272248			T	C	0.907332	0.092668	0.081 (0.074 , 0.088)	1.3e-116	443650	0.036 (0.029 , 0.043)	4.5e-22	N	0.083 (0.076 , 0.090)	2.5e-115
		20	rs41308088	62293118			C	T	0.918776	0.081224	-0.048 (-0.055 , -0.041)	1.8e-38	453810	-0.073 (-0.081 , -0.065)	1.8e-79	N	-0.047 (-0.054 , -0.039)	1.6e-34
		20	rs187013287	62298374			A	T	0.99742	0.00258	0.283 (0.240 , 0.326)	7.9e-38	370530	0.255 (0.213 , 0.298)	7.5e-32	Y	0.275 (0.230 , 0.320)	2.1e-33
		20	rs8114049	62310806			C	T	0.330913	0.330913	0.042 (0.038 , 0.046)	1.4e-85	462123	0.058 (0.052 , 0.063)	4.2e-102	N	0.043 (0.038 , 0.047)	1.4e-83
		20	rs35640778	62321128			G	A	0.979243	0.020757	0.209 (0.195 , 0.223)	9.6e-195	464716	0.236 (0.222 , 0.250)	1.9e-236	Y	0.210 (0.196 , 0.223)	7e-190
		20	20:62321690_GAGA_G	62321690			GAGA	G	0.995641	0.004359	-0.118 (-0.152 , -0.084)	1.3e-11	349451	-0.108 (-0.143 , -0.073)	1.2e-09	Y	-0.122 (-0.156 , -0.087)	6.7e-12
		20	rs115610405	62325833			C	A	0.981137	0.018863	0.110 (0.095 , 0.124)	1.8e-50	464716	0.065 (0.050 , 0.080)	3.4e-18	Y	0.111 (0.097 , 0.126)	4.6e-51
		20	rs55765053	62328480			C	T	0.933938	0.066062	-0.022 (-0.030 , -0.014)	3.6e-08	464716	-0.038 (-0.046 , -0.029)	9.6e-19	N	-0.022 (-0.030 , -0.014)	5.1e-08
		20	rs3761121	62342695			T	C	0.878032	0.121968	-0.020 (-0.026 , -0.014)	7.3e-11	460859	-0.037 (-0.043 , -0.030)	7.1e-31	N	-0.020 (-0.026 , -0.014)	1.1e-10
		20	rs187577818	62358869			A	C	0.997306	0.002694	-0.298 (-0.340 , -0.256)	6.6e-44	373318	-0.297 (-0.339 , -0.256)	7e-45	Y	-0.302 (-0.345 , -0.260)	8.6e-44
		20	rs111527478	62678100			G	A	0.900225	0.099775	-0.022 (-0.028 , -0.015)	1.2e-10	457574	-0.023 (-0.030 , -0.017)	6.1e-12	Y	-0.023 (-0.030 , -0.016)	2.9e-10
	131	22	rs28502153	17469049	GAB4	novel	C	A	0.622042	0.377958	0.022 (0.018 , 0.026)	1.2e-25	464716	0.021 (0.017 , 0.025)	1.3e-25	Y	0.022 (0.017 , 0.026)	3.6e-24
	132	22	rs5845706	45779013	SMC1B	novel	C	CA	0.643742	0.356258	-0.015 (-0.019 , -0.011)	2.2e-12	459636	-0.014 (-0.018 , -0.010)	4e-12	Y	-0.015 (-0.020 , -0.011)	1.7e-12
	133	22	rs131796	50971639	TYMP	novel	G	GA	0.235626	0.235626	0.024 (0.020 , 0.029)	6.7e-25	460083	0.024 (0.019 , 0.029)	6.4e-25	Y	0.025 (0.020 , 0.030)	5.2e-25
	134	23	rs147424714	65225504	mir223	novel	G	T	0.985924	0.014076	-0.063 (-0.078 , -0.049)	1.7e-17	398304	-0.069 (-0.084 , -0.055)	1.9e-21	N	-0.062 (-0.077 , -0.048)	6.7e-17
	135	23	rs34014897	77097348	ATRX	novel	A	ATT	0.490432	0.490432	0.011 (0.008 , 0.015)	5.7e-10	372711	0.011 (0.008 , 0.015)	4.9e-10	N	0.011 (0.008 , 0.015)	8.4e-10
	136	23	rs782080341	151870726	MAGEA6	novel	T	C	0.836635	0.163365	-0.023 (-0.028 , -0.019)	4.1e-25	454705	-0.024 (-0.028 , -0.019)	4.5e-27	N	-0.023 (-0.028 , -0.019)	1.1e-23
	137	23	rs4898396	154022818	DKC1	novel	C	A	0.704882	0.295118	0.015 (0.011 , 0.018)	7.7e-16	463060	0.015 (0.011 , 0.018)	1.8e-16	N	0.014 (0.011 , 0.018)	3.1e-14
	NA	11	rs1609812	5247141	HBB	novel	G	A	0.160214	0.160214	-0.047 (-0.052 , -0.041)	3.9e-65	464716	-0.045 (-0.050 , -0.040)	1e-63	N	-0.046 (-0.052 , -0.041)	6.3e-59
		11	rs334	5248232			T	A	0.99838	0.00162	-0.570 (-0.626 , -0.515)	2.8e-90	414304	-0.553 (-0.610 , -0.496)	2.2e-80	N	-0.665 (-0.989 , -0.342)*	5.6e-05

## Sheet: Supplementary Table 2
	Supplementary Table 2. Independent variants in the false discovery rate list. Using an FDR q-value of 1%, equivalent to a P-value of 3.9x10-5, variants were run through GCTA followed by Plink clumping to identify conditionally independent variants. We indicate the variants that are within 1Mb of the genome-wide significant sentinels in column 'GWS'. Beta with 95% confidence intervales are given f…
	CHR	SNP	BP_GRCh37	EA	EAF	Beta (95% CI)	Pvalue	GCTA BetaJ (95% CI)	GCTA PvalueJ	GWS
	1	rs2977608	768253	A	0.256051	-0.013 (-0.018 , -0.008)	3.022e-08	-0.013 (-0.018 , -0.008)	2.708e-08
	1	rs573445011	6072113	T	0.987315	-0.046 (-0.066 , -0.025)	1.037e-05	-0.046 (-0.066 , -0.025)	1.045e-05
	1	rs2038903	8916517	G	0.562039	-0.010 (-0.014 , -0.006)	2.374e-06	-0.010 (-0.014 , -0.006)	2.099e-06
	1	rs78021484	9712175	A	0.596334	-0.009 (-0.013 , -0.005)	2.644e-05	-0.009 (-0.013 , -0.005)	5.681e-06
	1	rs187540244	11224327	G	0.995418	0.091 (0.061 , 0.120)	1.245e-09	0.091 (0.061 , 0.120)	1.243e-09	Yes
	1	rs72638682	11830169	T	0.912166	0.020 (0.013 , 0.028)	5.821e-08	0.020 (0.013 , 0.028)	4.047e-08
	1	rs7545955	17774844	A	0.612393	-0.009 (-0.013 , -0.005)	2.242e-05	-0.008 (-0.013 , -0.004)	3.673e-05
	1	rs66731853	20916238	G	0.682696	0.018 (0.014 , 0.022)	1.542e-16	0.017 (0.013 , 0.022)	4.801e-16	Yes
	1	rs2749160	23624007	T	0.815166	-0.014 (-0.019 , -0.009)	1.113e-07	-0.014 (-0.019 , -0.009)	1.477e-07
	1	rs17185038	28219658	C	0.93539	0.026 (0.018 , 0.034)	2.116e-10	0.025 (0.018 , 0.033)	3.538e-10	Yes
	1	rs76374777	28768043	G	0.984213	-0.049 (-0.064 , -0.033)	1.068e-09	-0.049 (-0.064 , -0.033)	1.057e-09
	1	rs186117991	29084287	A	0.994971	0.062 (0.032 , 0.091)	3.448e-05	0.063 (0.034 , 0.092)	2.359e-05
	1	rs6669563	32279629	G	0.562232	-0.018 (-0.022 , -0.014)	2.129e-19	-0.019 (-0.023 , -0.015)	4.722e-21	Yes
	1	rs3768321	40035928	G	0.810305	0.016 (0.011 , 0.021)	1.118e-09	0.016 (0.011 , 0.021)	3.437e-10	Yes
	1	1:41236837_CT_C	41236837	CT	0.774903	-0.015 (-0.019 , -0.010)	1.672e-09	-0.014 (-0.019 , -0.009)	8.406e-09	Yes
	1	rs11808597	44832809	A	0.75059	-0.012 (-0.016 , -0.007)	5.203e-07	-0.011 (-0.015 , -0.006)	2.36e-06
	1	rs41269079	45252015	T	0.811009	-0.015 (-0.020 , -0.010)	1.697e-09	-0.015 (-0.020 , -0.010)	1.379e-09	Yes
	1	rs571697496	46295853	C	0.482696	0.010 (0.006 , 0.014)	4.84e-06	0.009 (0.005 , 0.013)	1.203e-05
	1	rs549194758	65538297	C	0.997899	-0.098 (-0.143 , -0.053)	2.072e-05	-0.098 (-0.143 , -0.053)	2.073e-05
	1	rs77994857	77758421	T	0.970194	-0.026 (-0.038 , -0.014)	2.132e-05	-0.027 (-0.039 , -0.015)	8.71e-06
	1	rs34517439	78450517	C	0.883319	-0.017 (-0.023 , -0.010)	1.336e-07	-0.017 (-0.023 , -0.011)	5.534e-08
	1	1:89074105_GT_G	89074105	GT	0.998074	0.105 (0.056 , 0.154)	2.497e-05	0.106 (0.057 , 0.154)	2.149e-05
	1	rs138618841	91493330	A	0.99218	-0.057 (-0.080 , -0.034)	8.837e-07	-0.058 (-0.081 , -0.035)	7.454e-07
	1	rs139795227	92842367	A	0.985979	-0.060 (-0.077 , -0.043)	6.705e-12	-0.061 (-0.078 , -0.043)	4.312e-12	Yes
	1	rs115427247	92878407	C	0.971114	-0.031 (-0.043 , -0.020)	1.665e-07	-0.032 (-0.044 , -0.020)	1.136e-07
	1	rs6701250	93783795	A	0.17158	-0.013 (-0.018 , -0.008)	9.389e-07	-0.011 (-0.016 , -0.006)	3.189e-05
	1	1:94311702_TTAAG_T	94311702	TTAAG	0.957559	-0.027 (-0.037 , -0.018)	4.345e-08	-0.027 (-0.037 , -0.017)	6.046e-08
	1	rs201034567	104861464	G	0.99108	-0.062 (-0.091 , -0.033)	2.19e-05	-0.061 (-0.090 , -0.033)	2.813e-05
	1	rs4498805	110910397	G	0.453368	-0.015 (-0.019 , -0.011)	5.651e-14	-0.015 (-0.019 , -0.011)	3.476e-14	Yes
	1	rs3838300	114442355	C	0.819725	0.033 (0.027 , 0.038)	6.089e-36	0.024 (0.018 , 0.030)	1.093e-16	Yes
	1	rs12403458	115580118	C	0.887678	0.013 (0.007 , 0.020)	2.382e-05	0.013 (0.007 , 0.020)	2.646e-05
	1	rs587688093	121242801	G	0.988054	0.051 (0.028 , 0.074)	1.502e-05	0.051 (0.028 , 0.074)	1.609e-05
	1	rs11579626	146741960	A	0.915118	-0.027 (-0.034 , -0.019)	1.258e-13	-0.026 (-0.033 , -0.019)	1.799e-13	Yes
	1	rs12133235	150165849	A	0.568019	0.009 (0.005 , 0.013)	6.93e-06	0.010 (0.006 , 0.014)	8.924e-07
	1	rs61818036	151364199	G	0.176391	0.019 (0.014 , 0.024)	2.11e-12	0.020 (0.015 , 0.025)	1.401e-13	Yes
	1	rs2842868	156196407	T	0.714846	-0.010 (-0.014 , -0.006)	7.696e-06	-0.010 (-0.014 , -0.006)	6.633e-06
	1	rs2073655	161012590	G	0.738113	-0.010 (-0.015 , -0.006)	5.927e-06	-0.011 (-0.015 , -0.006)	3.245e-06
	1	rs12139104	167203144	T	0.81586	-0.011 (-0.016 , -0.006)	1.272e-05	-0.011 (-0.016 , -0.006)	2.073e-05
	1	rs71637460	173181125	C	0.924879	-0.017 (-0.024 , -0.009)	1.896e-05	-0.016 (-0.024 , -0.009)	2.127e-05
	1	rs12755804	179350604	G	0.765811	0.010 (0.006 , 0.015)	1.693e-05	0.010 (0.006 , 0.015)	1.546e-05
	1	rs34282892	185316735	T	0.422305	0.012 (0.008 , 0.016)	1.377e-09	0.012 (0.008 , 0.016)	1.436e-09
	1	rs573593537	199448023	T	0.926876	0.020 (0.012 , 0.029)	1.74e-06	0.021 (0.013 , 0.029)	9.523e-07
	1	rs201288591	200785900	A	0.89195	-0.015 (-0.022 , -0.009)	3.791e-06	-0.015 (-0.022 , -0.009)	2.388e-06
	1	rs1555137	208049502	A	0.750493	-0.011 (-0.016 , -0.006)	2.391e-06	-0.011 (-0.016 , -0.006)	2.146e-06
	1	rs55870732	209996215	C	0.988142	-0.038 (-0.056 , -0.020)	3.047e-05	-0.038 (-0.056 , -0.020)	3.192e-05
	1	1:218160765_TA_T	218160765	TA	0.996961	-0.093 (-0.133 , -0.053)	5.109e-06	-0.084 (-0.124 , -0.044)	3.582e-05
	1	rs142307443	220782462	G	0.991705	0.048 (0.026 , 0.070)	1.87e-05	0.047 (0.025 , 0.069)	2.683e-05
	1	rs932002	226577306	C	0.849157	0.040 (0.035 , 0.046)	7.31e-47	0.040 (0.034 , 0.045)	9.707e-46	Yes
	1	rs112204069	228917099	G	0.99581	0.070 (0.037 , 0.103)	3.722e-05	0.070 (0.037 , 0.103)	3.549e-05
	1	rs768577215	235350392	CT	0.504634	-0.009 (-0.013 , -0.005)	9.718e-06	-0.009 (-0.013 , -0.005)	1.377e-05
	1	rs138483670	245634433	G	0.747613	-0.010 (-0.015 , -0.006)	2.083e-05	-0.010 (-0.015 , -0.006)	1.468e-05
	1	rs3811444	248039451	C	0.671194	0.011 (0.007 , 0.016)	9.039e-08	0.012 (0.007 , 0.016)	6.41e-08
	2	2:7681851_GT_G	7681851	GT	0.993353	-0.070 (-0.101 , -0.040)	7.112e-06	-0.071 (-0.101 , -0.040)	6.48e-06
	2	rs115313525	7700104	C	0.982992	0.035 (0.019 , 0.050)	8.438e-06	0.034 (0.019 , 0.049)	1.261e-05
	2	rs6431916	8149516	C	0.939938	0.020 (0.012 , 0.029)	1.825e-06	0.021 (0.012 , 0.029)	1.533e-06
	2	rs77633131	10616124	C	0.681814	-0.009 (-0.013 , -0.005)	1.98e-05	-0.010 (-0.014 , -0.006)	6.133e-06
	2	rs534131759	11295646	C	0.998451	0.111 (0.059 , 0.162)	2.71e-05	0.110 (0.058 , 0.162)	2.972e-05
	2	rs28406284	16227874	G	0.669558	-0.010 (-0.014 , -0.006)	2.17e-06	-0.010 (-0.014 , -0.006)	2.64e-06
	2	rs4832449	16629855	A	0.277281	0.012 (0.008 , 0.016)	9.019e-08	0.012 (0.008 , 0.016)	8.505e-08
	2	rs9752694	17874177	C	0.571283	0.014 (0.010 , 0.018)	2.69e-12	0.015 (0.011 , 0.019)	4.525e-14	Yes
	2	rs183633464	18328877	G	0.996599	-0.081 (-0.119 , -0.043)	2.68e-05	-0.084 (-0.122 , -0.046)	1.286e-05
	2	rs76188315	19976115	G	0.942602	0.018 (0.010 , 0.027)	2.893e-05	0.019 (0.010 , 0.027)	1.759e-05
	2	rs150614643	26664412	A	0.998284	0.105 (0.055 , 0.155)	3.55e-05	0.113 (0.063 , 0.163)	9.043e-06
	2	2:27837544_CA_C	27837544	CA	0.710089	-0.010 (-0.015 , -0.006)	4.23e-06	-0.012 (-0.016 , -0.007)	4.149e-07
	2	rs56178008	29098543	T	0.562503	-0.014 (-0.018 , -0.010)	9.698e-13	-0.014 (-0.018 , -0.010)	1.092e-12	Yes
	2	rs141222668	30815408	T	0.98614	0.038 (0.021 , 0.055)	1.664e-05	0.039 (0.022 , 0.056)	1.018e-05
	2	2:42813419_GA_G	42813419	GA	0.930602	0.021 (0.013 , 0.029)	8.068e-07	0.021 (0.013 , 0.029)	9.386e-07
	2	rs539108449	42871909	T	0.995874	-0.069 (-0.101 , -0.037)	2.007e-05	-0.068 (-0.100 , -0.036)	2.597e-05
	2	rs6751209	43588302	T	0.795769	0.014 (0.009 , 0.019)	1.574e-08	0.014 (0.009 , 0.019)	7.914e-09
	2	rs149220609	49070269	C	0.99104	0.046 (0.025 , 0.068)	2.809e-05	0.047 (0.025 , 0.068)	2.203e-05
	2	rs11125373	51946163	A	0.22316	0.011 (0.006 , 0.015)	1.03e-05	0.011 (0.006 , 0.015)	1.038e-05
	2	rs202034370	54488018	T	0.97541	0.103 (0.090 , 0.116)	2.642e-56	0.091 (0.078 , 0.104)	7.463e-43	Yes
	2	rs12613375	58984109	C	0.862288	-0.018 (-0.023 , -0.012)	9.136e-10	-0.018 (-0.024 , -0.012)	8.742e-10	Yes
	2	rs200308305	65571284	A	0.724282	-0.012 (-0.017 , -0.008)	7.431e-08	-0.012 (-0.017 , -0.008)	1.313e-07
	2	rs35745981	70642173	C	0.0561716	0.021 (0.011 , 0.031)	2.898e-05	0.021 (0.011 , 0.031)	3.052e-05
	2	rs72831917	71988230	A	0.985468	-0.039 (-0.056 , -0.022)	8.8e-06	-0.039 (-0.056 , -0.022)	1.012e-05
	2	rs114394565	75341125	C	0.982319	-0.040 (-0.055 , -0.026)	9.257e-08	-0.040 (-0.055 , -0.025)	1.271e-07
	2	rs2258279	91766685	G	0.481341	0.013 (0.007 , 0.018)	1.096e-05	0.013 (0.007 , 0.018)	1.086e-05
	2	rs56708685	98924595	T	0.998098	0.105 (0.056 , 0.153)	2.728e-05	0.105 (0.056 , 0.154)	2.702e-05
	2	rs4849402	111873932	G	0.523796	-0.009 (-0.012 , -0.005)	2.431e-05	-0.009 (-0.013 , -0.005)	1.474e-05
	2	rs58270357	112236636	C	0.916878	0.017 (0.009 , 0.025)	2.263e-05	0.018 (0.010 , 0.026)	1.049e-05
	2	rs793070	114394586	A	0.928355	-0.018 (-0.026 , -0.010)	7.293e-06	-0.019 (-0.027 , -0.011)	3.608e-06
	2	2:124981798_TA_T	124981798	TA	0.994448	0.063 (0.033 , 0.092)	2.719e-05	0.064 (0.034 , 0.093)	2.098e-05
	2	rs72839463	125125169	A	0.969769	0.025 (0.013 , 0.036)	2.502e-05	0.025 (0.014 , 0.036)	1.716e-05
	2	rs7580372	125574863	G	0.997433	0.094 (0.049 , 0.139)	3.928e-05	0.095 (0.051 , 0.140)	2.963e-05
	2	rs7607920	136413244	T	0.875117	-0.016 (-0.022 , -0.010)	2.139e-07	-0.016 (-0.022 , -0.010)	1.934e-07
	2	rs114971340	139330912	A	0.996869	0.078 (0.043 , 0.114)	1.696e-05	0.079 (0.043 , 0.114)	1.531e-05
	2	rs561541203	153552998	C	0.202727	0.011 (0.006 , 0.016)	1.996e-05	0.011 (0.006 , 0.016)	1.997e-05
	2	rs4853708	191307562	C	0.42905	-0.009 (-0.013 , -0.005)	5.362e-06	-0.009 (-0.013 , -0.005)	5.365e-06
	2	rs7575806	201632512	G	0.099195	0.016 (0.009 , 0.022)	2.498e-06	0.015 (0.009 , 0.022)	6.301e-06
	2	2:204106864_CTAATTTTT_C	204106864	CTAATTTTT	0.984863	0.036 (0.019 , 0.052)	2.862e-05	0.036 (0.019 , 0.052)	2.881e-05
	2	rs140955740	206691804	A	0.997539	0.094 (0.050 , 0.138)	2.444e-05	0.097 (0.053 , 0.141)	1.313e-05
	2	rs775145631	210667432	TC	0.409029	0.027 (0.023 , 0.031)	2.013e-41	0.024 (0.020 , 0.029)	5.224e-30	Yes
	2	rs540836853	213696913	T	0.997123	0.114 (0.074 , 0.153)	2.392e-08	0.116 (0.076 , 0.156)	1.291e-08
	2	rs35671754	216220870	G	0.704253	-0.012 (-0.017 , -0.008)	1.402e-08	-0.013 (-0.017 , -0.008)	7.843e-09	Yes
	2	rs147878504	219670327	C	0.500661	0.008 (0.004 , 0.012)	3.058e-05	0.009 (0.005 , 0.012)	2.693e-05
	2	rs1642919	225306477	A	0.450917	-0.009 (-0.013 , -0.005)	1.436e-05	-0.008 (-0.012 , -0.005)	2.414e-05
	2	2:230046973_CCCTCTGGT_C	230046973	CCCTCTGGT	0.876485	-0.013 (-0.019 , -0.007)	3.102e-05	-0.013 (-0.019 , -0.007)	3.734e-05
	2	rs4973414	232344727	T	0.554106	0.010 (0.006 , 0.014)	7.754e-07	0.010 (0.006 , 0.014)	8.534e-07
	3	rs146520457	9590766	G	0.995704	-0.068 (-0.099 , -0.036)	2.351e-05	-0.068 (-0.099 , -0.037)	2.279e-05
	3	rs2086566	14378320	C	0.342749	0.009 (0.005 , 0.013)	1.234e-05	0.009 (0.005 , 0.013)	9.551e-06
	3	rs139840516	16638541	A	0.998605	-0.124 (-0.181 , -0.068)	1.723e-05	-0.146 (-0.203 , -0.089)	5.203e-07
	3	rs869785	24347800	T	0.327529	0.015 (0.011 , 0.019)	4.45e-12	0.015 (0.011 , 0.019)	3.951e-12	Yes
	3	rs28725329	25032945	G	0.997457	0.100 (0.054 , 0.146)	2.127e-05	0.112 (0.066 , 0.159)	2.019e-06
	3	3:27440499_GA_G	27440499	GA	0.758442	0.013 (0.008 , 0.018)	1.301e-06	0.013 (0.008 , 0.018)	1.163e-06
	3	rs544637270	28764904	C	0.981007	-0.032 (-0.047 , -0.017)	1.865e-05	-0.031 (-0.046 , -0.017)	2.643e-05
	3	rs112504227	32972089	A	0.978033	-0.031 (-0.045 , -0.017)	1.701e-05	-0.031 (-0.045 , -0.017)	1.798e-05
	3	rs111293499	45051145	A	0.908278	0.015 (0.009 , 0.022)	8.684e-06	0.015 (0.009 , 0.022)	8.88e-06
	3	rs113244626	45306367	C	0.862929	0.013 (0.007 , 0.018)	1.455e-05	0.012 (0.006 , 0.018)	3.41e-05
	3	rs575032615	47638657	A	0.984904	-0.061 (-0.078 , -0.045)	1.052e-12	-0.059 (-0.075 , -0.042)	1.249e-11	Yes
	3	rs73084153	49278923	T	0.984396	0.035 (0.019 , 0.050)	1.505e-05	0.043 (0.027 , 0.059)	8.938e-08
	3	3:49959570_CA_C	49959570	CA	0.483013	0.016 (0.012 , 0.020)	1.682e-15	0.017 (0.013 , 0.021)	2.485e-16	Yes
	3	rs565957062	56313516	A	0.998633	-0.117 (-0.172 , -0.062)	3.446e-05	-0.120 (-0.176 , -0.065)	2.035e-05
	3	rs184416061	71763393	A	0.912307	0.016 (0.009 , 0.023)	7.65e-06	0.016 (0.009 , 0.023)	7.939e-06
	3	rs78491606	72891547	A	0.981567	0.076 (0.061 , 0.090)	1.897e-24	0.076 (0.061 , 0.090)	1.988e-24	Yes
	3	rs77664050	88001643	C	0.953253	0.021 (0.012 , 0.030)	8.252e-06	0.021 (0.011 , 0.030)	1.269e-05
	3	rs146348689	89014508	G	0.991848	-0.048 (-0.070 , -0.026)	2.072e-05	-0.047 (-0.069 , -0.025)	2.917e-05
	3	rs4550777	97784725	T	0.434868	0.010 (0.006 , 0.014)	1.275e-06	0.009 (0.005 , 0.013)	4.903e-06
	3	rs115579371	100239385	G	0.960055	0.022 (0.012 , 0.032)	1.38e-05	0.022 (0.012 , 0.032)	2.142e-05
	3	rs13062095	101267385	T	0.672157	-0.014 (-0.018 , -0.010)	9.737e-11	-0.014 (-0.018 , -0.009)	1.675e-10	Yes
	3	rs138570905	107598075	G	0.977514	0.029 (0.015 , 0.043)	3.191e-05	0.031 (0.017 , 0.045)	9.581e-06
	3	rs5851626	108675633	T	0.33965	0.009 (0.005 , 0.013)	3.614e-05	0.009 (0.005 , 0.013)	1.813e-05
	3	3:112544969_ATAT_A	112544969	ATAT	0.993002	-0.056 (-0.082 , -0.029)	3.785e-05	-0.056 (-0.083 , -0.030)	2.829e-05
	3	rs9859987	114730257	G	0.509487	0.009 (0.005 , 0.013)	1.793e-05	0.009 (0.005 , 0.013)	9.18e-06
	3	rs3900817	118436832	A	0.623858	-0.010 (-0.014 , -0.006)	1.275e-06	-0.010 (-0.014 , -0.006)	8.561e-07
	3	rs9637391	127059848	G	0.794057	-0.011 (-0.016 , -0.006)	5.523e-06	-0.012 (-0.017 , -0.007)	8.637e-07
	3	rs6776756	128215821	G	0.402438	0.017 (0.013 , 0.021)	1.114e-17	0.015 (0.011 , 0.019)	3.457e-13	Yes
	3	rs78258628	128835316	C	0.99567	0.078 (0.047 , 0.109)	7.703e-07	0.079 (0.048 , 0.110)	6.524e-07
	3	rs75248420	133318543	A	0.937025	-0.021 (-0.030 , -0.013)	1.843e-07	-0.019 (-0.027 , -0.010)	7.45e-06
	3	3:138398778_TA_T	138398778	TA	0.44132	-0.015 (-0.019 , -0.011)	9.121e-13	-0.015 (-0.019 , -0.011)	5.259e-13	Yes
	3	rs148872550	140510407	G	0.946317	-0.021 (-0.030 , -0.011)	1.005e-05	-0.021 (-0.030 , -0.011)	9.432e-06
	3	rs6763927	141140366	A	0.556634	0.009 (0.005 , 0.013)	2.143e-05	0.008 (0.004 , 0.012)	2.963e-05
	3	rs192357039	145136170	T	0.997344	-0.090 (-0.130 , -0.051)	6.312e-06	-0.089 (-0.128 , -0.050)	8.648e-06
	3	rs41272947	160119525	G	0.458021	0.017 (0.013 , 0.021)	5.939e-18	0.017 (0.013 , 0.021)	2e-17	Yes
	3	rs2293607	169482335	T	0.757553	0.094 (0.090 , 0.099)	0	0.073 (0.065 , 0.080)	6.799e-72	Yes
	3	rs13317500	169599953	A	0.995878	0.094 (0.059 , 0.129)	1.193e-07	0.076 (0.041 , 0.111)	2.115e-05
	3	rs563069803	169607384	G	0.981742	0.057 (0.040 , 0.074)	3.504e-11	0.049 (0.032 , 0.066)	1.553e-08
	3	rs115838781	169629938	T	0.994496	-0.081 (-0.108 , -0.053)	1.039e-08	-0.066 (-0.094 , -0.038)	2.922e-06
	3	rs61796619	178659131	C	0.493196	-0.009 (-0.013 , -0.005)	1.084e-05	-0.009 (-0.013 , -0.005)	1.971e-05
	3	rs28520410	183748691	A	0.451977	0.009 (0.005 , 0.013)	3.476e-06	0.009 (0.005 , 0.013)	4.018e-06
	3	rs6808451	193429772	C	0.998403	-0.113 (-0.165 , -0.061)	1.921e-05	-0.115 (-0.167 , -0.063)	1.473e-05
	3	rs113684386	194818542	C	0.995849	-0.073 (-0.104 , -0.042)	4.06e-06	-0.074 (-0.105 , -0.043)	2.96e-06
	3	rs564230062	195890694	T	0.998451	0.112 (0.061 , 0.164)	1.906e-05	0.114 (0.062 , 0.165)	1.522e-05
	3	rs7638289	197662510	C	0.982226	-0.037 (-0.053 , -0.022)	2.616e-06	-0.035 (-0.051 , -0.019)	1.208e-05
	3	rs112394943	197842892	T	0.837259	0.020 (0.014 , 0.025)	1.614e-12	0.018 (0.012 , 0.023)	8.077e-10
	3	rs529430957	197870246	G	0.985336	0.063 (0.034 , 0.091)	1.437e-05	0.061 (0.032 , 0.089)	2.895e-05
	4	rs753936006	2191750	CAAAAA	0.886351	0.025 (0.019 , 0.031)	1.088e-14	0.027 (0.021 , 0.034)	4.809e-17	Yes
	4	rs189572257	2575518	G	0.990651	0.044 (0.023 , 0.064)	2.799e-05	0.045 (0.025 , 0.066)	1.403e-05
	4	rs871134	7044380	C	0.430968	0.018 (0.014 , 0.022)	1.708e-19	0.019 (0.015 , 0.023)	5.47e-20	Yes
	4	rs13129697	9926967	T	0.720832	-0.017 (-0.022 , -0.013)	1.488e-14	-0.018 (-0.023 , -0.014)	6.724e-16	Yes
	4	rs749774572	17966489	C	0.887823	0.015 (0.009 , 0.022)	7.413e-06	0.016 (0.009 , 0.022)	4.768e-06
	4	rs145201401	33909751	A	0.99696	0.092 (0.050 , 0.134)	1.831e-05	0.092 (0.050 , 0.135)	1.696e-05
	4	rs5743596	38802528	G	0.858611	-0.012 (-0.018 , -0.006)	3.079e-05	-0.012 (-0.018 , -0.007)	1.707e-05
	4	rs36076556	39243113	C	0.460174	-0.010 (-0.015 , -0.006)	7.181e-06	-0.010 (-0.015 , -0.006)	4.775e-06
	4	rs10021918	46943726	C	0.710948	0.009 (0.005 , 0.013)	3.346e-05	0.010 (0.005 , 0.014)	1.262e-05
	4	rs4695407	48843372	A	0.492157	-0.014 (-0.018 , -0.010)	1.46e-12	-0.014 (-0.018 , -0.010)	6.901e-13	Yes
	4	rs218243	55396322	A	0.801037	0.013 (0.008 , 0.018)	3.45e-07	0.013 (0.008 , 0.018)	3.478e-07
	4	rs190346907	61438594	A	0.998204	0.112 (0.060 , 0.164)	2.729e-05	0.110 (0.058 , 0.162)	3.749e-05
	4	rs548144719	64165494	T	0.996882	0.084 (0.045 , 0.122)	2.003e-05	0.083 (0.045 , 0.122)	2.218e-05
	4	rs10654839	70929806	TA	0.693602	0.010 (0.005 , 0.014)	1.122e-05	0.010 (0.006 , 0.014)	9.791e-06
	4	rs11461406	71792720	G	0.0398965	-0.024 (-0.035 , -0.013)	1.716e-05	-0.024 (-0.035 , -0.013)	1.833e-05
	4	rs58453307	77208722	T	0.248921	-0.010 (-0.015 , -0.005)	2.052e-05	-0.010 (-0.015 , -0.005)	1.625e-05
	4	rs11932874	85206535	G	0.933201	-0.020 (-0.028 , -0.012)	1.684e-06	-0.020 (-0.028 , -0.012)	1.337e-06
	4	rs3775214	88023299	A	0.604509	-0.009 (-0.013 , -0.005)	6.36e-06	-0.010 (-0.014 , -0.006)	1.468e-06
	4	rs2725261	89036353	C	0.57239	0.009 (0.005 , 0.013)	1.097e-05	0.009 (0.005 , 0.013)	7.257e-06
	4	rs146954919	98951407	C	0.996447	-0.098 (-0.141 , -0.055)	7.71e-06	-0.097 (-0.140 , -0.054)	9.704e-06
	4	rs149248162	103372942	T	0.963575	-0.030 (-0.041 , -0.018)	4.926e-07	-0.029 (-0.040 , -0.017)	1.382e-06
	4	rs3960787	103916717	A	0.882274	0.014 (0.008 , 0.020)	5.723e-06	0.014 (0.008 , 0.020)	1.15e-05
	4	rs73839158	110801311	G	0.992988	0.052 (0.028 , 0.077)	3.337e-05	0.055 (0.030 , 0.080)	1.502e-05
	4	rs4031616	113762327	C	0.366685	-0.009 (-0.013 , -0.005)	2.874e-05	-0.009 (-0.013 , -0.005)	1.989e-05
	4	rs190260944	115880150	T	0.998544	-0.138 (-0.194 , -0.083)	1.164e-06	-0.138 (-0.194 , -0.082)	1.271e-06
	4	rs17013601	121304591	A	0.257905	-0.010 (-0.014 , -0.005)	1.572e-05	-0.010 (-0.014 , -0.005)	1.551e-05
	4	rs35500378	122729413	CACTT	0.610542	0.014 (0.010 , 0.018)	1.975e-12	0.013 (0.009 , 0.017)	8.787e-10	Yes
	4	rs575373792	143875339	T	0.997889	-0.098 (-0.143 , -0.052)	2.711e-05	-0.097 (-0.143 , -0.052)	2.792e-05
	4	rs62343068	145730913	C	0.971779	0.026 (0.014 , 0.038)	2.966e-05	0.026 (0.014 , 0.038)	2.927e-05
	4	rs115484884	151706199	G	0.983779	0.035 (0.019 , 0.051)	1.404e-05	0.037 (0.021 , 0.053)	6.098e-06
	4	rs17361216	153029463	A	0.71672	0.011 (0.006 , 0.015)	1.097e-06	0.011 (0.007 , 0.016)	3.982e-07
	4	4:161971867_CA_C	161971867	CA	0.996802	0.103 (0.060 , 0.146)	2.665e-06	0.101 (0.058 , 0.144)	3.962e-06
	4	rs4435700	164020174	C	0.235067	-0.054 (-0.058 , -0.049)	2.19e-112	-0.038 (-0.043 , -0.032)	4.786e-44	Yes
	4	rs115051247	172351138	T	0.974932	0.030 (0.017 , 0.043)	4.98e-06	0.030 (0.017 , 0.043)	4.588e-06
	4	rs149405211	176899451	A	0.998459	-0.126 (-0.180 , -0.072)	4.916e-06	-0.126 (-0.180 , -0.072)	5.132e-06
	4	rs141007482	181270944	A	0.989457	-0.041 (-0.061 , -0.022)	2.847e-05	-0.042 (-0.061 , -0.023)	2.076e-05
	4	rs74332208	189505149	A	0.927345	0.017 (0.010 , 0.025)	7.681e-06	0.018 (0.010 , 0.025)	6.042e-06
	5	rs112951499	50697	A	0.936584	-0.034 (-0.042 , -0.025)	8.12e-15	-0.034 (-0.042 , -0.025)	1.271e-14	Yes
	5	rs570902013	1275141	T	0.995823	0.090 (0.054 , 0.126)	1.257e-06	0.080 (0.044 , 0.117)	1.589e-05	Yes
	5	rs7705526	1285974	C	0.673422	-0.078 (-0.082 , -0.073)	2.43e-282	-0.053 (-0.059 , -0.048)	4.016e-85
	5	rs61748181	1294166	C	0.971072	0.059 (0.048 , 0.071)	2.794e-23	0.066 (0.055 , 0.078)	6.334e-28
	5	rs145127539	1302746	T	0.998228	0.162 (0.113 , 0.210)	4.868e-11	0.133 (0.085 , 0.181)	6.456e-08
	5	rs138072238	1319473	T	0.0297226	0.090 (0.077 , 0.103)	8.048e-41	0.038 (0.024 , 0.053)	1.763e-07
	5	rs184605270	18500172	C	0.994363	-0.059 (-0.087 , -0.032)	2.822e-05	-0.059 (-0.087 , -0.032)	2.823e-05
	5	rs11953434	35833268	T	0.453753	-0.009 (-0.013 , -0.005)	1.393e-05	-0.009 (-0.013 , -0.005)	1.408e-05
	5	rs114556894	42423088	G	0.998368	0.105 (0.055 , 0.155)	3.495e-05	0.106 (0.056 , 0.156)	3.096e-05
	5	rs760013703	43165058	C	0.891207	0.014 (0.008 , 0.021)	1.776e-05	0.014 (0.008 , 0.021)	2.138e-05
	5	rs7732492	50786412	A	0.453559	-0.009 (-0.013 , -0.006)	2.694e-06	-0.009 (-0.013 , -0.005)	3.092e-06
	5	rs142958762	54645455	C	0.994678	-0.066 (-0.094 , -0.037)	5.415e-06	-0.066 (-0.094 , -0.037)	5.674e-06
	5	5:67504298_GT_G	67504298	GT	0.591476	-0.008 (-0.012 , -0.004)	3.823e-05	-0.009 (-0.013 , -0.005)	1.41e-05
	5	5:68850787_CAG_C	68850787	CAG	0.895923	-0.018 (-0.026 , -0.011)	1.022e-06	-0.019 (-0.026 , -0.012)	3.819e-07
	5	rs114492202	71698226	C	0.962089	-0.023 (-0.033 , -0.012)	2.737e-05	-0.023 (-0.034 , -0.012)	1.837e-05
	5	rs149151513	73202355	G	0.987747	0.043 (0.024 , 0.062)	1.078e-05	0.044 (0.025 , 0.063)	6.386e-06
	5	rs186949847	76094105	C	0.993863	-0.056 (-0.082 , -0.031)	1.642e-05	-0.055 (-0.081 , -0.030)	2.123e-05
	5	5:78951569_GT_G	78951569	GT	0.898518	0.025 (0.018 , 0.031)	1.926e-13	0.025 (0.018 , 0.031)	2.183e-13	Yes
	5	rs10061737	94065205	T	0.710612	-0.009 (-0.014 , -0.005)	2.062e-05	-0.009 (-0.014 , -0.005)	2.07e-05
	5	rs115948075	100812431	G	0.995173	0.069 (0.038 , 0.100)	1.508e-05	0.069 (0.037 , 0.100)	1.797e-05
	5	rs1345614	102853748	C	0.633478	-0.009 (-0.013 , -0.005)	1.364e-05	-0.009 (-0.013 , -0.005)	2.142e-05
	5	rs141511240	119907769	C	0.995611	0.068 (0.036 , 0.100)	3.231e-05	0.068 (0.036 , 0.100)	3.233e-05
	5	rs28903085	131911535	A	0.994897	-0.065 (-0.093 , -0.038)	3.044e-06	-0.064 (-0.092 , -0.037)	4.591e-06
	5	rs72801474	132444128	G	0.911707	0.021 (0.014 , 0.028)	3.933e-09	0.021 (0.014 , 0.027)	5.269e-09	Yes
	5	rs329123	133865435	A	0.683383	-0.010 (-0.015 , -0.006)	1.442e-06	-0.011 (-0.015 , -0.006)	1.043e-06
	5	rs34255404	138935580	G	0.943277	-0.037 (-0.046 , -0.029)	6.754e-18	-0.037 (-0.045 , -0.028)	1.399e-17	Yes
	5	rs146748039	139748041	G	0.992395	0.063 (0.040 , 0.086)	9.665e-08	0.062 (0.039 , 0.085)	1.505e-07
	5	5:151148340_CAAA_C	151148340	CAAA	0.565147	-0.010 (-0.014 , -0.006)	1.414e-06	-0.010 (-0.014 , -0.006)	5.727e-07
	5	rs76781154	157380261	A	0.994589	-0.062 (-0.091 , -0.033)	2.755e-05	-0.062 (-0.091 , -0.033)	2.744e-05
	5	rs113404376	170351698	C	0.997437	0.097 (0.053 , 0.140)	1.53e-05	0.096 (0.053 , 0.140)	1.569e-05
	5	rs34835721	176462774	C	0.141271	0.014 (0.008 , 0.020)	1.77e-06	0.014 (0.008 , 0.020)	1.815e-06
	6	rs80324517	204031	G	0.951741	-0.040 (-0.049 , -0.031)	1.837e-17	-0.038 (-0.047 , -0.029)	2.705e-16	Yes
	6	rs190090343	832636	C	0.997644	0.106 (0.062 , 0.151)	2.702e-06	0.109 (0.064 , 0.153)	1.588e-06
	6	rs1892453	6761500	T	0.78079	-0.010 (-0.015 , -0.006)	2.036e-05	-0.011 (-0.015 , -0.006)	1.346e-05
	6	rs192840944	6896427	C	0.995143	-0.071 (-0.102 , -0.040)	7.928e-06	-0.073 (-0.104 , -0.042)	4.014e-06
	6	rs71550749	11037144	AT	0.749821	-0.010 (-0.015 , -0.006)	1.153e-05	-0.010 (-0.015 , -0.006)	9.665e-06
	6	rs568303417	11616130	A	0.967362	0.028 (0.015 , 0.041)	2.84e-05	0.028 (0.015 , 0.041)	2.971e-05
	6	rs753074901	25079557	CA	0.573087	0.013 (0.009 , 0.017)	1.523e-09	0.010 (0.006 , 0.015)	9.989e-07
	6	rs184309862	25828426	G	0.968321	0.056 (0.040 , 0.072)	3.433e-12	0.043 (0.027 , 0.059)	9.287e-08
	6	rs546156706	26075943	T	0.974575	0.077 (0.059 , 0.096)	3.917e-16	0.064 (0.045 , 0.083)	1.906e-11
	6	rs113780580	27555056	A	0.914801	0.031 (0.023 , 0.039)	9.153e-15	0.019 (0.011 , 0.027)	3.965e-06
	6	rs574752547	28143382	A	0.970628	0.079 (0.058 , 0.100)	2.824e-13	0.063 (0.042 , 0.084)	6.767e-09
	6	rs116591906	28583392	A	0.963419	0.051 (0.032 , 0.069)	6.228e-08	0.039 (0.021 , 0.057)	3.376e-05
	6	rs775174937	28696365	T	0.848053	-0.029 (-0.038 , -0.020)	3.365e-10	-0.020 (-0.029 , -0.011)	2.173e-05
	6	rs528267747	28905275	T	0.949454	0.053 (0.040 , 0.066)	2.979e-15	0.034 (0.021 , 0.048)	4.769e-07
	6	rs2734961	29849380	C	0.828697	0.022 (0.017 , 0.028)	7.632e-15	0.023 (0.016 , 0.029)	1.85e-11
	6	rs760496371	30531427	GT	0.871098	0.022 (0.016 , 0.029)	3.976e-11	0.016 (0.009 , 0.022)	5.695e-06
	6	rs3130707	31293240	G	0.421239	0.018 (0.013 , 0.023)	2.172e-12	0.013 (0.008 , 0.018)	3.332e-07
	6	rs28380904	31313556	G	0.978437	-0.050 (-0.069 , -0.031)	2.197e-07	-0.051 (-0.070 , -0.032)	1.439e-07
	6	rs55965437	31797769	A	0.640531	0.028 (0.024 , 0.032)	6.058e-41	0.017 (0.013 , 0.021)	1.157e-14	Yes
	6	rs545366210	32554079	T	0.965933	-0.037 (-0.051 , -0.023)	4.201e-07	-0.031 (-0.045 , -0.017)	2.492e-05
	6	rs78933533	32604198	G	0.934155	0.036 (0.026 , 0.046)	1.096e-11	0.028 (0.017 , 0.038)	2.312e-07
	6	rs117098085	32608257	C	0.978026	0.081 (0.057 , 0.104)	2.8e-11	0.068 (0.045 , 0.092)	1.818e-08
	6	rs17615220	32677413	A	0.943866	-0.028 (-0.037 , -0.019)	3.42e-09	-0.020 (-0.030 , -0.011)	1.938e-05
	6	rs154979	32890939	C	0.971166	-0.044 (-0.056 , -0.032)	1.673e-13	-0.038 (-0.050 , -0.026)	3.474e-10	Yes
	6	6:41909521_CCG_C	41909521	CCG	0.0681797	0.020 (0.012 , 0.029)	1.349e-06	0.020 (0.012 , 0.028)	2.688e-06
	6	rs141768433	47681337	A	0.997974	0.104 (0.057 , 0.151)	1.382e-05	0.104 (0.058 , 0.151)	1.263e-05
	6	rs62415931	57074862	A	0.979722	0.030 (0.017 , 0.044)	1.802e-05	0.031 (0.017 , 0.045)	9.603e-06
	6	rs12663703	57228363	A	0.920588	0.017 (0.009 , 0.025)	1.811e-05	0.018 (0.010 , 0.026)	9.111e-06
	6	rs17577602	69181104	A	0.954853	-0.020 (-0.030 , -0.011)	2.928e-05	-0.020 (-0.030 , -0.011)	2.929e-05
	6	rs563418332	92488720	T	0.998421	-0.117 (-0.168 , -0.065)	1.068e-05	-0.117 (-0.168 , -0.065)	1.068e-05
	6	rs4946810	107420270	A	0.639487	-0.009 (-0.013 , -0.005)	1.31e-05	-0.009 (-0.013 , -0.005)	2.82e-05
	6	rs9398196	109601554	A	0.47995	0.014 (0.010 , 0.018)	9.513e-13	0.014 (0.010 , 0.018)	2.006e-12	Yes
	6	6:123630481_GT_G	123630481	GT	0.990655	-0.046 (-0.067 , -0.024)	3.909e-05	-0.046 (-0.067 , -0.024)	3.54e-05
	6	rs2243390	125621618	A	0.813448	-0.013 (-0.018 , -0.007)	1.377e-06	-0.013 (-0.018 , -0.008)	7.049e-07
	6	rs184343219	125929529	T	0.992251	-0.050 (-0.073 , -0.027)	2.163e-05	-0.051 (-0.074 , -0.028)	1.72e-05
	6	rs13211683	130417833	G	0.707453	-0.010 (-0.015 , -0.006)	2.022e-06	-0.010 (-0.015 , -0.006)	2.195e-06
	6	rs571065799	131828689	G	0.998631	-0.120 (-0.176 , -0.064)	2.839e-05	-0.120 (-0.177 , -0.064)	2.763e-05
	6	rs6938154	135582073	T	0.641443	0.011 (0.007 , 0.015)	1.651e-07	0.012 (0.008 , 0.016)	2.555e-08
	6	6:152216268_GT_G	152216268	GT	0.260096	-0.010 (-0.015 , -0.006)	1.129e-05	-0.010 (-0.015 , -0.006)	9.422e-06
	6	rs16892225	161571026	G	0.883052	0.013 (0.007 , 0.019)	3.342e-05	0.013 (0.007 , 0.019)	3.167e-05
	6	rs4709032	164455975	G	0.544611	-0.009 (-0.013 , -0.005)	5.172e-06	-0.009 (-0.013 , -0.005)	4.053e-06
	6	rs188766537	166018727	G	0.996054	-0.085 (-0.119 , -0.051)	9.502e-07	-0.087 (-0.121 , -0.053)	5.784e-07
	6	6:170910439_AT_A	170910439	AT	0.547556	-0.012 (-0.016 , -0.008)	1.609e-08	-0.011 (-0.015 , -0.007)	3.182e-07
	7	rs117247304	69010	G	0.975555	0.064 (0.049 , 0.078)	4.163e-18	0.059 (0.045 , 0.074)	1.249e-15	Yes
	7	rs558459709	1594309	G	0.994826	-0.067 (-0.096 , -0.038)	6.372e-06	-0.067 (-0.096 , -0.038)	5.023e-06
	7	rs1974766	5864980	C	0.421439	-0.009 (-0.013 , -0.005)	1.281e-05	-0.009 (-0.013 , -0.005)	1.724e-05
	7	rs189595161	9192720	C	0.989403	0.044 (0.024 , 0.065)	2.53e-05	0.045 (0.024 , 0.065)	2.408e-05
	7	rs140850917	13785149	T	0.996354	0.089 (0.048 , 0.129)	1.873e-05	0.089 (0.048 , 0.129)	1.807e-05
	7	rs73085687	20761379	T	0.967348	0.024 (0.013 , 0.035)	1.814e-05	0.024 (0.012 , 0.035)	3.142e-05
	7	rs55775122	23228758	A	0.863206	0.012 (0.007 , 0.018)	2.653e-05	0.014 (0.008 , 0.020)	2.701e-06
	7	rs13230646	23930316	T	0.751055	0.017 (0.013 , 0.022)	8.87e-14	0.017 (0.013 , 0.022)	2.31e-13	Yes
	7	rs534245512	29501489	A	0.987814	0.047 (0.025 , 0.070)	3.46e-05	0.048 (0.025 , 0.070)	3.24e-05
	7	rs215669	32378979	G	0.403235	-0.010 (-0.014 , -0.006)	3.049e-06	-0.010 (-0.014 , -0.006)	2.657e-06
	7	rs71532553	33033321	C	0.548293	-0.009 (-0.013 , -0.005)	7.802e-06	-0.009 (-0.013 , -0.005)	1.489e-05
	7	7:44899506_TTTC_T	44899506	TTTC	0.647876	0.009 (0.005 , 0.014)	2.066e-05	0.009 (0.005 , 0.014)	1.91e-05
	7	rs11769630	50257703	T	0.927773	0.026 (0.018 , 0.033)	4.291e-11	0.022 (0.014 , 0.030)	2.265e-08	Yes
	7	rs62447499	50661460	T	0.801687	-0.014 (-0.019 , -0.009)	6.583e-08	-0.014 (-0.019 , -0.009)	1.102e-08
	7	rs138842820	50811985	A	0.994313	-0.068 (-0.097 , -0.039)	3.611e-06	-0.069 (-0.098 , -0.040)	2.936e-06
	7	rs2538745	76310784	T	0.397159	0.013 (0.009 , 0.017)	3.079e-10	0.013 (0.009 , 0.017)	3.084e-10	Yes
	7	rs17267335	97269909	A	0.590226	-0.010 (-0.014 , -0.006)	1.547e-06	-0.010 (-0.014 , -0.005)	4.873e-06
	7	rs2056726	99780283	G	0.785624	0.023 (0.018 , 0.028)	7.873e-21	0.023 (0.018 , 0.028)	1.057e-20	Yes
	7	rs147413951	101829875	A	0.827458	0.014 (0.008 , 0.020)	4.843e-06	0.015 (0.009 , 0.021)	3.979e-07
	7	rs62483842	102119627	A	0.356331	0.011 (0.007 , 0.015)	8.743e-07	0.010 (0.006 , 0.014)	5.834e-06
	7	rs147668764	120326225	G	0.997116	-0.101 (-0.143 , -0.059)	2.298e-06	-0.096 (-0.138 , -0.054)	8.733e-06
	7	rs774355002	123139974	G	0.99851	-0.133 (-0.186 , -0.080)	7.803e-07	-0.132 (-0.185 , -0.079)	1.238e-06
	7	rs609953	123422444	T	0.617692	-0.013 (-0.018 , -0.009)	7.022e-11	-0.013 (-0.017 , -0.009)	5.171e-10	Yes
	7	rs376023767	123975598	T	0.995462	0.106 (0.064 , 0.148)	7.666e-07	0.101 (0.059 , 0.143)	2.341e-06
	7	rs189488881	124061477	A	0.992728	-0.094 (-0.118 , -0.070)	1.897e-14	-0.062 (-0.087 , -0.037)	1.382e-06
	7	rs191575689	124082269	G	0.99846	-0.117 (-0.170 , -0.064)	1.439e-05	-0.116 (-0.169 , -0.063)	1.943e-05
	7	rs7790856	124459852	C	0.710861	0.044 (0.039 , 0.048)	1.802e-87	0.028 (0.023 , 0.033)	1.359e-30	Yes
	7	rs4731541	128678236	C	0.375099	0.021 (0.017 , 0.025)	1.411e-23	0.021 (0.017 , 0.025)	3.957e-24	Yes
	7	rs11556924	129663496	C	0.624146	-0.013 (-0.017 , -0.009)	6.805e-10	-0.012 (-0.016 , -0.008)	3.174e-09	Yes
	7	rs10239844	135836956	A	0.888993	0.014 (0.008 , 0.021)	8.645e-06	0.014 (0.008 , 0.021)	9.069e-06
	7	rs734004	148505460	G	0.385243	0.009 (0.005 , 0.013)	1.153e-05	0.009 (0.005 , 0.013)	1.031e-05
	7	7:150062557_GTTT_G	150062557	GTTT	0.730604	-0.010 (-0.015 , -0.006)	9.117e-06	-0.010 (-0.015 , -0.006)	6.147e-06
	7	rs4484634	158455089	G	0.110983	-0.017 (-0.023 , -0.010)	1.838e-07	-0.019 (-0.025 , -0.012)	5.12e-09
	7	rs1985369	159119220	A	0.131822	0.031 (0.025 , 0.037)	3.632e-25	0.033 (0.027 , 0.039)	3.885e-28	Yes
	8	rs4045962	163419	G	0.771872	0.013 (0.008 , 0.018)	3.946e-07	0.013 (0.008 , 0.018)	2.634e-07
	8	8:1149948_AC_A	1149948	AC	0.998187	-0.114 (-0.168 , -0.060)	3.901e-05	-0.116 (-0.170 , -0.062)	2.748e-05
	8	rs2916656	6263912	A	0.914791	0.016 (0.009 , 0.023)	1.198e-05	0.016 (0.009 , 0.023)	7.013e-06
	8	rs2702879	6806214	A	0.401958	0.010 (0.006 , 0.014)	1.083e-06	0.010 (0.006 , 0.014)	7.925e-07
	8	rs7833187	14999559	C	0.126768	-0.013 (-0.019 , -0.007)	2.488e-05	-0.013 (-0.019 , -0.007)	1.551e-05
	8	rs139685363	18164490	C	0.99592	0.072 (0.040 , 0.104)	1.325e-05	0.071 (0.038 , 0.103)	1.864e-05
	8	rs2306646	21846586	G	0.440525	0.021 (0.017 , 0.025)	3.31e-25	0.021 (0.017 , 0.025)	4.673e-25	Yes
	8	rs13252840	22191836	A	0.30484	-0.009 (-0.014 , -0.005)	1.675e-05	-0.010 (-0.014 , -0.005)	1e-05
	8	rs2942194	23423669	A	0.725604	0.009 (0.005 , 0.014)	2.38e-05	0.009 (0.005 , 0.014)	3.069e-05
	8	rs35360811	28067848	A	0.902318	0.015 (0.009 , 0.022)	5.497e-06	0.015 (0.009 , 0.022)	5.429e-06
	8	rs540524340	30824926	C	0.657109	-0.012 (-0.017 , -0.007)	4.79e-07	-0.012 (-0.017 , -0.008)	3.018e-07
	8	rs762679	48885436	T	0.143499	-0.031 (-0.037 , -0.025)	1.437e-27	-0.031 (-0.037 , -0.026)	8.57e-28	Yes
	8	rs540544942	49333034	G	0.997511	-0.097 (-0.141 , -0.052)	2.426e-05	-0.097 (-0.142 , -0.052)	2.334e-05
	8	rs6473630	52534759	C	0.770407	0.011 (0.006 , 0.015)	6.149e-06	0.010 (0.006 , 0.015)	1.711e-05
	8	rs13248012	55311949	C	0.908263	0.015 (0.008 , 0.022)	2.511e-05	0.015 (0.008 , 0.021)	3.186e-05
	8	rs564224004	56667353	C	0.1149	0.031 (0.025 , 0.037)	2.095e-22	0.031 (0.025 , 0.037)	9.731e-23	Yes
	8	8:66614532_CT_C	66614532	CT	0.777528	0.012 (0.007 , 0.017)	3.222e-06	0.012 (0.007 , 0.018)	1.7e-06
	8	rs7012816	70964743	G	0.870003	-0.018 (-0.023 , -0.012)	3.028e-09	-0.017 (-0.023 , -0.011)	8.704e-09
	8	rs10112752	73958718	G	0.569631	0.029 (0.025 , 0.033)	9.514e-46	0.028 (0.024 , 0.032)	9.15e-45	Yes
	8	rs540491189	74150379	G	0.997823	-0.191 (-0.238 , -0.145)	3.814e-16	-0.182 (-0.229 , -0.136)	8.729e-15
	8	rs565432091	76712719	A	0.99845	-0.140 (-0.193 , -0.087)	2.264e-07	-0.139 (-0.192 , -0.086)	2.861e-07
	8	rs4128631	77884972	C	0.274352	0.010 (0.006 , 0.014)	5.614e-06	0.010 (0.006 , 0.015)	3.316e-06
	8	8:81435852_GT_G	81435852	GT	0.755712	0.010 (0.005 , 0.014)	3.887e-05	0.011 (0.006 , 0.015)	7.721e-06
	8	rs113278750	82937550	G	0.982081	0.033 (0.018 , 0.048)	1.708e-05	0.033 (0.018 , 0.048)	1.843e-05
	8	rs1023767	95530969	G	0.762405	0.018 (0.014 , 0.023)	5.037e-15	0.018 (0.014 , 0.023)	3.467e-15	Yes
	8	rs28669903	98289986	C	0.348013	0.009 (0.005 , 0.013)	9.176e-06	0.010 (0.006 , 0.014)	3.271e-06
	8	rs3019275	101974450	T	0.5277	0.009 (0.005 , 0.013)	5.852e-06	0.009 (0.005 , 0.013)	4.987e-06
	8	rs74691853	103655888	A	0.998377	0.115 (0.062 , 0.168)	2.352e-05	0.115 (0.062 , 0.169)	2.225e-05
	8	rs181771909	135829186	C	0.994473	0.063 (0.034 , 0.092)	1.534e-05	0.062 (0.034 , 0.091)	1.835e-05
	8	rs138354173	141133013	G	0.990308	0.044 (0.023 , 0.064)	2.615e-05	0.043 (0.023 , 0.064)	3.024e-05
	8	rs7830482	144190369	G	0.992662	-0.055 (-0.080 , -0.030)	1.927e-05	-0.054 (-0.079 , -0.029)	2.649e-05
	9	rs9408751	101217	T	0.644308	0.011 (0.006 , 0.016)	9.41e-06	0.010 (0.006 , 0.015)	2.057e-05
	9	rs4742448	826585	C	0.530842	-0.015 (-0.019 , -0.011)	6.417e-14	-0.015 (-0.019 , -0.011)	2.059e-13	Yes
	9	rs17505270	6988396	T	0.84987	0.012 (0.007 , 0.018)	1.02e-05	0.013 (0.007 , 0.018)	8.899e-06
	9	rs7849139	16507737	C	0.939325	0.019 (0.010 , 0.028)	2.582e-05	0.024 (0.015 , 0.033)	2.325e-07
	9	rs6475468	20648623	A	0.998333	-0.128 (-0.183 , -0.074)	4.344e-06	-0.141 (-0.196 , -0.085)	7.537e-07
	9	rs142938197	21385453	C	0.996319	0.076 (0.041 , 0.110)	1.738e-05	0.076 (0.042 , 0.111)	1.384e-05
	9	rs10966094	23833417	T	0.862258	-0.013 (-0.018 , -0.007)	1.705e-05	-0.013 (-0.019 , -0.007)	8.957e-06
	9	rs7862704	26005406	T	0.997106	-0.089 (-0.129 , -0.050)	9.995e-06	-0.094 (-0.135 , -0.053)	5.734e-06
	9	rs11557154	34107505	C	0.86997	0.034 (0.029 , 0.040)	1.129e-30	0.034 (0.029 , 0.040)	1.228e-30	Yes
	9	rs139875472	34470776	G	0.99768	0.096 (0.053 , 0.139)	1.1e-05	0.101 (0.058 , 0.144)	4.513e-06
	9	rs527724323	37065320	C	0.575766	0.010 (0.006 , 0.014)	8.824e-07	0.011 (0.007 , 0.015)	1.477e-07
	9	rs13301582	86389613	C	0.691674	0.011 (0.006 , 0.015)	1.241e-05	0.010 (0.005 , 0.015)	2.411e-05
	9	rs151122913	89115436	T	0.99784	0.102 (0.057 , 0.148)	1.223e-05	0.100 (0.054 , 0.146)	1.835e-05
	9	rs189035255	90713186	C	0.994296	-0.064 (-0.093 , -0.036)	9.928e-06	-0.064 (-0.093 , -0.036)	1.085e-05
	9	rs3211679	91929573	T	0.912976	0.016 (0.009 , 0.023)	5.451e-06	0.016 (0.009 , 0.023)	1.019e-05
	9	rs10821163	96343060	G	0.667517	0.010 (0.006 , 0.014)	2.849e-06	0.010 (0.006 , 0.014)	3.494e-06
	9	rs1475544	100333638	C	0.821274	-0.013 (-0.018 , -0.008)	7.193e-07	-0.013 (-0.018 , -0.008)	1.105e-06
	9	rs536170187	108220844	C	0.997168	0.104 (0.061 , 0.147)	2.298e-06	0.106 (0.062 , 0.149)	1.697e-06
	9	rs4743037	109639970	C	0.769126	-0.015 (-0.019 , -0.010)	5.139e-10	-0.015 (-0.019 , -0.010)	8.331e-10	Yes
	9	rs112101790	111547011	A	0.996894	0.084 (0.045 , 0.123)	2.432e-05	0.085 (0.046 , 0.124)	1.78e-05
	9	rs4609260	116374878	T	0.888267	-0.013 (-0.020 , -0.007)	2.975e-05	-0.013 (-0.020 , -0.007)	2.981e-05
	9	rs56074074	117011037	T	0.905447	0.015 (0.008 , 0.021)	1.729e-05	0.015 (0.008 , 0.021)	1.99e-05
	9	rs10818963	127189915	T	0.360364	-0.010 (-0.014 , -0.006)	1.543e-06	-0.010 (-0.014 , -0.006)	1.112e-06
	9	rs145438764	135218103	A	0.994897	0.064 (0.034 , 0.094)	2.567e-05	0.064 (0.034 , 0.094)	2.358e-05
	9	rs1755624	135894130	C	0.815258	0.014 (0.009 , 0.019)	7.077e-08	0.014 (0.009 , 0.019)	3.68e-08
	9	rs7036298	139416516	G	0.710678	0.010 (0.006 , 0.015)	6.736e-06	0.010 (0.006 , 0.015)	5.472e-06
	10	rs10752021	874896	C	0.402548	0.011 (0.007 , 0.015)	5.527e-08	0.011 (0.007 , 0.015)	1.088e-07
	10	rs10732914	1886251	C	0.233892	-0.010 (-0.015 , -0.005)	2.421e-05	-0.010 (-0.015 , -0.005)	2.743e-05
	10	rs762222726	5816070	CAAACAT	0.399185	0.018 (0.014 , 0.022)	1.892e-19	0.019 (0.015 , 0.023)	1.461e-19	Yes
	10	rs80309553	12163346	C	0.998205	0.104 (0.055 , 0.154)	3.665e-05	0.111 (0.061 , 0.160)	1.163e-05
	10	rs11257571	12201002	A	0.506176	0.009 (0.005 , 0.013)	1.592e-05	0.009 (0.005 , 0.013)	1.373e-05
	10	rs11593057	14887979	C	0.844282	0.011 (0.006 , 0.017)	3.763e-05	0.011 (0.006 , 0.017)	3.846e-05
	10	rs192884586	19319661	A	0.992588	0.053 (0.028 , 0.077)	2.732e-05	0.053 (0.028 , 0.077)	2.473e-05
	10	rs561340535	21672372	G	0.996826	0.093 (0.049 , 0.136)	2.993e-05	0.093 (0.050 , 0.137)	2.696e-05
	10	rs2505401	32625087	C	0.307603	-0.011 (-0.015 , -0.007)	4.654e-07	-0.012 (-0.016 , -0.007)	1.113e-07
	10	rs11597184	35397396	G	0.665737	-0.010 (-0.014 , -0.006)	1.876e-06	-0.010 (-0.014 , -0.006)	1.561e-06
	10	rs182288364	55798544	G	0.990434	0.048 (0.027 , 0.068)	6.962e-06	0.048 (0.027 , 0.068)	6.965e-06
	10	rs1904589	72195439	T	0.431643	-0.009 (-0.013 , -0.005)	1.024e-05	-0.009 (-0.013 , -0.005)	9.893e-06
	10	rs191093808	78923254	G	0.992968	-0.055 (-0.080 , -0.029)	2.49e-05	-0.055 (-0.080 , -0.030)	2.121e-05
	10	rs116869111	85532507	C	0.993471	0.057 (0.032 , 0.081)	5.905e-06	0.056 (0.032 , 0.080)	7.386e-06
	10	rs72827515	87158475	A	0.988426	-0.043 (-0.061 , -0.024)	6.525e-06	-0.041 (-0.059 , -0.022)	1.505e-05
	10	rs41284074	89729772	A	0.960084	-0.025 (-0.035 , -0.015)	6.697e-07	-0.025 (-0.035 , -0.015)	7.703e-07
	10	10:94453475_TA_T	94453475	TA	0.47703	0.011 (0.007 , 0.015)	1.498e-08	0.011 (0.007 , 0.015)	2.203e-08
	10	rs12572897	96114835	G	0.869908	0.032 (0.026 , 0.038)	3.561e-27	0.032 (0.027 , 0.038)	1.235e-27	Yes
	10	rs541108198	99125523	T	0.705665	-0.011 (-0.015 , -0.006)	1.844e-06	-0.012 (-0.016 , -0.007)	1.78e-07
	10	10:101274251_CT_C	101274251	CT	0.619614	0.022 (0.018 , 0.026)	1.887e-27	0.015 (0.011 , 0.020)	1.245e-10	Yes
	10	rs4919611	103894939	C	0.112898	0.026 (0.019 , 0.032)	5.118e-16	0.020 (0.013 , 0.026)	6.04e-10	Yes
	10	rs9419958	105675946	T	0.13861	0.081 (0.075 , 0.087)	2.64e-167	0.065 (0.059 , 0.072)	4.978e-96	Yes
	10	rs550021922	106288593	C	0.996873	-0.130 (-0.171 , -0.088)	7.899e-10	-0.097 (-0.139 , -0.056)	4.328e-06
	10	rs1577222	106385271	G	0.406101	0.010 (0.006 , 0.014)	1.171e-06	0.010 (0.006 , 0.014)	1.411e-06
	10	rs74973131	135045332	G	0.968741	0.030 (0.019 , 0.041)	1.885e-07	0.032 (0.020 , 0.043)	4.199e-08
	11	rs939916	202253	G	0.330033	-0.024 (-0.028 , -0.020)	6.632e-29	-0.020 (-0.024 , -0.015)	9.388e-18	Yes
	11	rs11031252	4211165	A	0.647809	-0.009 (-0.013 , -0.005)	2.023e-05	-0.011 (-0.015 , -0.007)	4.195e-07
	11	rs4910522	4665613	C	0.47687	0.012 (0.008 , 0.016)	3.042e-09	0.011 (0.007 , 0.015)	5.169e-08
	11	rs1609812	5247141	G	0.160214	-0.047 (-0.052 , -0.041)	3.941e-65	-0.044 (-0.050 , -0.039)	3.427e-59
	11	rs334	5248232	T	0.99838	-0.570 (-0.626 , -0.515)	2.795e-90	-0.526 (-0.589 , -0.463)	1.065e-59	Yes
	11	rs186626632	7045763	C	0.997938	-0.121 (-0.166 , -0.075)	1.614e-07	-0.120 (-0.166 , -0.075)	1.642e-07
	11	rs10444315	8532643	C	0.990434	-0.048 (-0.069 , -0.027)	5.116e-06	-0.046 (-0.067 , -0.026)	1.151e-05
	11	rs10840270	9629553	C	0.344316	-0.014 (-0.019 , -0.010)	1.3e-11	-0.016 (-0.020 , -0.012)	5.636e-14	Yes
	11	rs533749712	10716972	A	0.986212	-0.043 (-0.062 , -0.025)	4.939e-06	-0.040 (-0.058 , -0.021)	3.085e-05
	11	rs11389722	28077708	G	0.52038	0.009 (0.005 , 0.013)	1.186e-05	0.009 (0.005 , 0.013)	5.067e-06
	11	rs12278373	31127140	T	0.997114	0.084 (0.044 , 0.123)	3.283e-05	0.089 (0.049 , 0.128)	1.029e-05
	11	rs34606349	36179072	C	0.775096	0.011 (0.006 , 0.016)	3.871e-06	0.011 (0.007 , 0.016)	2.902e-06
	11	rs2293579	47440758	G	0.613726	0.013 (0.009 , 0.017)	3.273e-10	0.013 (0.009 , 0.017)	3.737e-10	Yes
	11	rs78396925	48949032	T	0.115068	0.018 (0.010 , 0.025)	6.205e-06	0.017 (0.010 , 0.025)	7.095e-06
	11	rs116983986	62538363	G	0.997923	0.099 (0.053 , 0.144)	2.399e-05	0.098 (0.052 , 0.143)	2.931e-05
	11	rs543826471	66179246	G	0.998373	-0.138 (-0.194 , -0.082)	1.162e-06	-0.137 (-0.193 , -0.082)	1.346e-06
	11	rs552846225	66913469	G	0.898626	0.016 (0.009 , 0.023)	4.518e-06	0.015 (0.009 , 0.022)	8.05e-06
	11	rs3741122	74408740	C	0.626567	0.010 (0.006 , 0.014)	3.852e-06	0.010 (0.006 , 0.014)	4.133e-06
	11	rs544720645	81084197	G	0.778867	0.011 (0.006 , 0.016)	1.257e-05	0.011 (0.006 , 0.016)	1.281e-05
	11	11:85178386_CTA_C	85178386	CTA	0.997488	-0.110 (-0.162 , -0.058)	3.38e-05	-0.111 (-0.163 , -0.059)	2.758e-05
	11	rs111228000	92740054	T	0.927668	-0.019 (-0.027 , -0.011)	1.392e-06	-0.019 (-0.026 , -0.011)	1.929e-06
	11	rs118116807	94092139	A	0.99271	0.060 (0.037 , 0.083)	4.83e-07	0.062 (0.038 , 0.085)	2.46e-07
	11	11:94112137_CT_C	94112137	CT	0.997452	-0.092 (-0.133 , -0.050)	1.708e-05	-0.097 (-0.139 , -0.055)	5.044e-06
	11	rs139808756	107272309	C	0.99326	0.055 (0.030 , 0.080)	1.818e-05	0.054 (0.029 , 0.079)	2.705e-05
	11	rs611646	108177097	T	0.591315	0.037 (0.033 , 0.041)	3.518e-73	0.022 (0.018 , 0.027)	6.28e-22	Yes
	11	rs12293898	111257068	T	0.253186	-0.011 (-0.016 , -0.006)	2.528e-06	-0.012 (-0.016 , -0.007)	3.722e-07
	11	rs3741298	116657561	C	0.198653	0.013 (0.008 , 0.018)	1.308e-07	0.014 (0.009 , 0.019)	4.062e-08
	11	rs496547	118576463	A	0.358885	-0.011 (-0.015 , -0.007)	3.213e-07	-0.011 (-0.015 , -0.007)	1.454e-07
	11	rs56828988	122931154	G	0.981177	0.030 (0.016 , 0.045)	3.636e-05	0.032 (0.018 , 0.047)	1.241e-05
	11	rs183501631	124670069	G	0.946424	0.023 (0.014 , 0.032)	1.293e-06	0.023 (0.013 , 0.032)	1.551e-06
	11	rs6590343	128500215	A	0.483615	-0.012 (-0.016 , -0.008)	1.51e-09	-0.013 (-0.017 , -0.009)	4.163e-10	Yes
	11	rs663939	128597046	A	0.358065	-0.011 (-0.015 , -0.007)	3.836e-07	-0.011 (-0.015 , -0.007)	1.265e-07
	11	rs538010048	129851588	C	0.995001	0.074 (0.039 , 0.108)	2.497e-05	0.075 (0.040 , 0.109)	2.047e-05
	11	rs7126158	130722677	G	0.0117685	0.038 (0.020 , 0.056)	3.445e-05	0.040 (0.022 , 0.058)	1.467e-05
	12	rs12305739	979721	G	0.84676	-0.013 (-0.019 , -0.008)	1.356e-06	-0.013 (-0.019 , -0.008)	1.383e-06
	12	rs61907665	3607689	A	0.900743	0.016 (0.010 , 0.023)	1.056e-06	0.017 (0.010 , 0.023)	9.158e-07
	12	rs10845387	11757743	G	0.647334	0.014 (0.010 , 0.018)	1.542e-11	0.014 (0.010 , 0.018)	1.607e-11	Yes
	12	rs145477191	12022496	T	0.991133	-0.046 (-0.067 , -0.024)	3.063e-05	-0.045 (-0.067 , -0.024)	3.717e-05
	12	rs34324	12877926	C	0.595663	-0.010 (-0.014 , -0.006)	4.662e-07	-0.010 (-0.014 , -0.006)	5.528e-07
	12	rs12369950	24762109	T	0.859325	0.018 (0.012 , 0.024)	8.036e-10	0.018 (0.012 , 0.024)	6.065e-10	Yes
	12	rs76485737	26435663	G	0.954318	0.022 (0.012 , 0.031)	7.856e-06	0.021 (0.011 , 0.030)	1.495e-05
	12	rs7307559	26577614	C	0.926668	0.019 (0.011 , 0.026)	9.547e-07	0.019 (0.011 , 0.026)	1.194e-06
	12	rs35967727	42867521	TC	0.988398	-0.051 (-0.071 , -0.031)	5.357e-07	-0.051 (-0.071 , -0.031)	5.683e-07
	12	12:48623705_CAT_C	48623705	CAT	0.147174	-0.013 (-0.018 , -0.007)	1.376e-05	-0.012 (-0.018 , -0.007)	1.958e-05
	12	rs7314162	49095668	C	0.747041	0.010 (0.005 , 0.014)	1.929e-05	0.010 (0.005 , 0.014)	2.32e-05
	12	rs76609774	50342034	C	0.981423	-0.032 (-0.047 , -0.018)	1.349e-05	-0.032 (-0.047 , -0.018)	1.122e-05
	12	rs79977579	54694560	C	0.90445	-0.028 (-0.035 , -0.021)	2.342e-16	-0.028 (-0.034 , -0.021)	6.385e-16	Yes
	12	rs17445108	57082058	G	0.87305	0.017 (0.011 , 0.023)	1.996e-08	0.017 (0.011 , 0.023)	9.737e-09
	12	rs148070303	75890590	T	0.964939	-0.024 (-0.035 , -0.013)	1.967e-05	-0.024 (-0.035 , -0.013)	2.126e-05
	12	rs149781183	85765397	A	0.995568	-0.069 (-0.101 , -0.036)	3.145e-05	-0.069 (-0.102 , -0.037)	2.836e-05
	12	rs1907702	88955469	G	0.233229	-0.015 (-0.020 , -0.010)	5.944e-10	-0.015 (-0.020 , -0.010)	4.993e-10	Yes
	12	rs139159086	99869986	C	0.989508	0.043 (0.022 , 0.063)	3.626e-05	0.043 (0.022 , 0.063)	3.885e-05
	12	rs189397043	107649893	T	0.996746	-0.081 (-0.116 , -0.045)	7.92e-06	-0.078 (-0.114 , -0.043)	1.64e-05
	12	rs75200395	108394827	C	0.852617	-0.013 (-0.018 , -0.007)	6.148e-06	-0.013 (-0.018 , -0.007)	5.858e-06
	12	rs79250609	109988858	C	0.824192	-0.012 (-0.017 , -0.007)	1.135e-05	-0.012 (-0.018 , -0.007)	5.702e-06
	12	rs10774625	111910219	A	0.476428	-0.016 (-0.020 , -0.012)	1.701e-15	-0.017 (-0.021 , -0.013)	2.41e-16	Yes
	12	rs144571703	112453346	A	0.998138	-0.117 (-0.169 , -0.065)	1.011e-05	-0.110 (-0.162 , -0.058)	3.241e-05
	12	rs2243653	114990741	C	0.319498	0.009 (0.005 , 0.013)	2.913e-05	0.009 (0.005 , 0.013)	2.706e-05
	12	rs543885802	115643967	G	0.998403	0.127 (0.072 , 0.182)	6.419e-06	0.126 (0.071 , 0.181)	7.76e-06
	12	rs12825835	119857807	G	0.854078	-0.015 (-0.021 , -0.009)	2.741e-07	-0.014 (-0.020 , -0.009)	7.357e-07
	12	rs76666449	120904895	T	0.899375	-0.030 (-0.036 , -0.023)	8.171e-19	-0.030 (-0.036 , -0.023)	5.152e-19	Yes
	12	rs4758644	122943915	A	0.269222	0.017 (0.012 , 0.021)	2.717e-13	0.017 (0.012 , 0.021)	5.362e-13	Yes
	12	rs1727302	123632930	G	0.259019	-0.020 (-0.024 , -0.015)	8.377e-18	-0.019 (-0.023 , -0.014)	8.823e-16	Yes
	12	rs4759453	130824565	C	0.629679	0.010 (0.006 , 0.015)	6.227e-07	0.011 (0.006 , 0.015)	5.163e-07
	12	rs79228077	133046343	G	0.368978	0.015 (0.011 , 0.019)	2.266e-11	0.013 (0.009 , 0.018)	3.833e-09	Yes
	13	rs12857321	25379624	A	0.861707	0.013 (0.007 , 0.018)	1.532e-05	0.013 (0.007 , 0.018)	1.51e-05
	13	rs145666287	25925196	C	0.974246	-0.028 (-0.041 , -0.016)	1.45e-05	-0.028 (-0.041 , -0.015)	1.54e-05
	13	rs373670802	34934467	G	0.994031	-0.063 (-0.091 , -0.034)	1.632e-05	-0.062 (-0.090 , -0.033)	2.173e-05
	13	rs9574951	36512707	A	0.99709	0.100 (0.060 , 0.140)	7.847e-07	0.089 (0.049 , 0.129)	1.391e-05
	13	13:41132545_CT_C	41132545	CT	0.722134	-0.011 (-0.015 , -0.007)	1.158e-06	-0.011 (-0.016 , -0.007)	4.121e-07
	13	rs1332941	41695100	A	0.179534	-0.026 (-0.031 , -0.020)	5.885e-21	-0.025 (-0.030 , -0.020)	7.527e-20	Yes
	13	rs191051021	42981099	G	0.997081	0.091 (0.052 , 0.131)	5.558e-06	0.090 (0.051 , 0.130)	7.154e-06
	13	rs9533841	44970976	G	0.860786	0.015 (0.009 , 0.021)	2.601e-07	0.016 (0.011 , 0.022)	2.44e-08
	13	rs61962172	51452067	C	0.958397	-0.026 (-0.036 , -0.016)	2.815e-07	-0.026 (-0.036 , -0.016)	2.022e-07
	13	rs867606127	53389465	C	0.998696	-0.139 (-0.197 , -0.082)	2.182e-06	-0.141 (-0.199 , -0.084)	1.509e-06
	13	rs670180	71236611	T	0.430896	0.012 (0.008 , 0.016)	1.179e-08	0.011 (0.007 , 0.015)	2.122e-08
	13	rs2147810	72364956	G	0.71137	-0.009 (-0.014 , -0.005)	1.969e-05	-0.010 (-0.014 , -0.006)	9.215e-06
	13	rs185441812	72445340	A	0.992735	-0.061 (-0.085 , -0.036)	1.105e-06	-0.060 (-0.084 , -0.035)	1.722e-06
	13	rs35017269	73340177	G	0.984244	-0.067 (-0.083 , -0.051)	1.577e-16	-0.062 (-0.078 , -0.046)	5.622e-14	Yes
	13	rs199961015	92263756	A	0.960536	0.022 (0.012 , 0.032)	3.556e-05	0.022 (0.012 , 0.032)	3.577e-05
	13	rs147656899	95331906	C	0.992744	-0.056 (-0.080 , -0.032)	3.928e-06	-0.056 (-0.080 , -0.032)	4.365e-06
	13	rs9558076	104105773	A	0.829847	0.012 (0.006 , 0.017)	1.507e-05	0.011 (0.006 , 0.017)	2.147e-05
	13	rs77695999	110512620	C	0.906206	-0.015 (-0.022 , -0.008)	9.688e-06	-0.015 (-0.022 , -0.008)	9.885e-06
	13	rs336209	110548845	C	0.741778	0.010 (0.005 , 0.014)	2.136e-05	0.010 (0.005 , 0.014)	1.353e-05
	13	rs148420684	114863970	G	0.997597	0.090 (0.048 , 0.132)	3.093e-05	0.090 (0.048 , 0.132)	2.931e-05
	14	rs3093888	20812951	G	0.94869	0.029 (0.020 , 0.038)	1.519e-10	0.029 (0.020 , 0.038)	1.285e-10	Yes
	14	rs73581419	21941148	C	0.893395	-0.023 (-0.029 , -0.017)	1.338e-12	-0.023 (-0.029 , -0.017)	1.663e-12	Yes
	14	rs10150625	23483522	C	0.923539	0.022 (0.014 , 0.029)	1.323e-08	0.021 (0.014 , 0.029)	2.038e-08
	14	rs62001567	24627778	C	0.90544	-0.015 (-0.022 , -0.009)	7.989e-06	-0.016 (-0.023 , -0.009)	3.402e-06
	14	rs34655126	24693224	C	0.998808	-0.134 (-0.193 , -0.074)	9.349e-06	-0.139 (-0.198 , -0.080)	3.809e-06
	14	rs34354104	24707479	G	0.953834	-0.024 (-0.033 , -0.015)	4.407e-07	-0.023 (-0.033 , -0.014)	1.055e-06
	14	rs147556927	24707879	T	0.994827	-0.069 (-0.097 , -0.040)	2.647e-06	-0.071 (-0.100 , -0.042)	1.167e-06
	14	rs149079511	24965791	C	0.964203	0.028 (0.016 , 0.039)	1.171e-06	0.027 (0.016 , 0.039)	1.284e-06
	14	rs150331838	29047075	C	0.991485	-0.047 (-0.070 , -0.025)	3.604e-05	-0.049 (-0.072 , -0.027)	1.814e-05
	14	rs11622087	39188134	T	0.901095	0.014 (0.008 , 0.021)	2.002e-05	0.014 (0.007 , 0.021)	3.096e-05
	14	rs147785228	40395582	G	0.973974	-0.029 (-0.042 , -0.016)	1.439e-05	-0.028 (-0.041 , -0.015)	2.633e-05
	14	rs567343533	50297379	C	0.997562	-0.094 (-0.135 , -0.052)	8.637e-06	-0.094 (-0.135 , -0.052)	8.714e-06
	14	rs145380478	53413243	T	0.987037	0.043 (0.025 , 0.060)	2.836e-06	0.042 (0.025 , 0.060)	3.2e-06
	14	rs112342303	55911200	A	0.62466	-0.009 (-0.014 , -0.005)	2.232e-05	-0.009 (-0.014 , -0.005)	1.89e-05
	14	rs12884911	65027871	C	0.49667	0.013 (0.009 , 0.017)	2.939e-11	0.011 (0.007 , 0.015)	1.119e-07	Yes
	14	rs762810	65544367	C	0.647514	0.020 (0.016 , 0.024)	4.273e-22	0.018 (0.014 , 0.022)	1.069e-17	Yes
	14	rs11627420	73173020	G	0.971941	-0.025 (-0.037 , -0.014)	2.9e-05	-0.026 (-0.038 , -0.014)	2.031e-05
	14	rs137901416	73418095	G	0.899689	-0.046 (-0.052 , -0.039)	4.663e-43	-0.035 (-0.042 , -0.029)	1.254e-23	Yes
	14	rs567355464	73937645	G	0.992316	-0.057 (-0.083 , -0.031)	2.147e-05	-0.056 (-0.082 , -0.029)	3.419e-05
	14	rs1198416	82922925	G	0.499387	0.010 (0.006 , 0.014)	2.012e-06	0.009 (0.005 , 0.013)	5.328e-06
	14	rs181495048	87806549	A	0.995894	-0.074 (-0.108 , -0.041)	1.241e-05	-0.075 (-0.108 , -0.041)	1.108e-05
	14	rs146876187	91692239	T	0.991939	-0.052 (-0.076 , -0.028)	1.971e-05	-0.053 (-0.077 , -0.029)	1.319e-05
	14	14:91970514_GA_G	91970514	GA	0.544128	-0.019 (-0.023 , -0.015)	6.294e-22	-0.018 (-0.022 , -0.014)	7.691e-19	Yes
	14	rs187424196	94935462	G	0.995509	-0.065 (-0.095 , -0.035)	2.5e-05	-0.065 (-0.095 , -0.034)	2.679e-05
	14	rs1957937	96181360	A	0.83982	-0.021 (-0.026 , -0.016)	1.875e-14	-0.021 (-0.026 , -0.015)	4.204e-14	Yes
	14	rs112942835	96997641	A	0.870428	-0.017 (-0.023 , -0.011)	2.673e-08	-0.017 (-0.023 , -0.011)	1.931e-08
	14	rs566971960	102671546	C	0.995801	-0.092 (-0.127 , -0.057)	2.458e-07	-0.091 (-0.126 , -0.056)	2.829e-07
	14	rs147358824	104404211	C	0.673337	0.011 (0.006 , 0.015)	1.267e-06	0.011 (0.006 , 0.015)	1.343e-06
	14	rs71454491	105467404	TAAA	0.246383	-0.010 (-0.015 , -0.005)	2.074e-05	-0.011 (-0.016 , -0.007)	2.092e-06
	15	rs146227264	26475510	G	0.994615	0.058 (0.031 , 0.085)	3.416e-05	0.058 (0.030 , 0.085)	3.601e-05
	15	rs2615358	34546451	G	0.135086	0.013 (0.007 , 0.019)	7.903e-06	0.013 (0.007 , 0.019)	1.561e-05
	15	rs61733892	41316762	G	0.977751	0.033 (0.020 , 0.047)	1.019e-06	0.031 (0.018 , 0.045)	3.883e-06
	15	rs17677991	42032383	C	0.657877	-0.022 (-0.026 , -0.018)	4.446e-26	-0.022 (-0.026 , -0.018)	2.355e-25	Yes
	15	rs11638169	47955848	C	0.731886	-0.010 (-0.014 , -0.005)	1.862e-05	-0.010 (-0.014 , -0.005)	2.659e-05
	15	rs115021238	49411779	G	0.973469	0.030 (0.018 , 0.043)	2.213e-06	0.028 (0.016 , 0.041)	8.733e-06
	15	rs181647350	50379219	T	0.761155	0.034 (0.029 , 0.038)	7.682e-46	0.033 (0.028 , 0.037)	3.436e-43	Yes
	15	rs11070944	53381341	A	0.223326	-0.010 (-0.015 , -0.005)	3.941e-05	-0.011 (-0.016 , -0.006)	1.202e-05
	15	rs10851590	55989939	C	0.502179	0.011 (0.007 , 0.015)	3.638e-08	0.012 (0.008 , 0.016)	3.015e-09
	15	rs1980240	56774018	A	0.594757	-0.013 (-0.017 , -0.009)	2.165e-10	-0.013 (-0.017 , -0.009)	2.693e-10	Yes
	15	rs111436781	62319155	A	0.957604	0.023 (0.013 , 0.033)	6.161e-06	0.023 (0.013 , 0.033)	5.939e-06
	15	rs75683534	65116390	C	0.981214	-0.045 (-0.060 , -0.030)	4.356e-09	-0.048 (-0.063 , -0.033)	2.918e-10
	15	rs35032085	65145307	C	0.984767	-0.034 (-0.050 , -0.018)	3.001e-05	-0.040 (-0.056 , -0.024)	1.103e-06
	15	rs149733883	67337567	G	0.976124	0.029 (0.015 , 0.043)	3.099e-05	0.030 (0.016 , 0.043)	1.947e-05
	15	rs5742915	74336633	T	0.554171	-0.019 (-0.023 , -0.015)	1.553e-21	-0.019 (-0.023 , -0.015)	6.931e-21	Yes
	15	rs139175763	78223765	G	0.985704	0.038 (0.020 , 0.055)	1.899e-05	0.036 (0.019 , 0.054)	3.485e-05
	15	rs532819273	78775093	G	0.780214	-0.012 (-0.017 , -0.007)	1.136e-06	-0.012 (-0.017 , -0.007)	1.945e-06
	15	rs72750809	84939390	T	0.914468	-0.015 (-0.022 , -0.008)	2.789e-05	-0.015 (-0.022 , -0.008)	2.534e-05
	16	rs61638232	92288	G	0.924437	-0.017 (-0.024 , -0.009)	1.547e-05	-0.017 (-0.024 , -0.009)	1.591e-05
	16	rs80116508	3650970	G	0.937644	0.035 (0.027 , 0.043)	1.979e-17	0.035 (0.027 , 0.043)	3.041e-17	Yes
	16	rs11646283	9073060	T	0.589297	-0.015 (-0.019 , -0.011)	5.303e-14	-0.015 (-0.019 , -0.011)	2.519e-13	Yes
	16	rs762651396	11374527	CA	0.504846	-0.009 (-0.013 , -0.005)	7.498e-06	-0.009 (-0.013 , -0.005)	6.176e-06
	16	rs4429311	11919946	C	0.343547	0.010 (0.006 , 0.014)	3.395e-06	0.010 (0.006 , 0.014)	3.73e-06
	16	rs182059586	14652220	T	0.97489	0.057 (0.044 , 0.070)	4.908e-17	0.055 (0.042 , 0.069)	4.91e-16	Yes
	16	rs192421738	27000638	C	0.991655	-0.058 (-0.084 , -0.031)	1.618e-05	-0.057 (-0.084 , -0.031)	1.738e-05
	16	rs11641709	27057099	T	0.842622	0.011 (0.006 , 0.017)	3.884e-05	0.011 (0.006 , 0.017)	3.736e-05
	16	rs450962	28413517	A	0.716221	-0.014 (-0.019 , -0.009)	5.894e-09	-0.014 (-0.019 , -0.009)	6.293e-09	Yes
	16	rs142376949	31475864	C	0.978276	0.030 (0.016 , 0.044)	3.584e-05	0.030 (0.016 , 0.044)	2.517e-05
	16	rs553969754	47859605	T	0.998563	-0.115 (-0.168 , -0.062)	1.933e-05	-0.116 (-0.169 , -0.064)	1.547e-05
	16	rs8053839	48390512	G	0.458038	0.014 (0.010 , 0.018)	1.03e-11	0.011 (0.007 , 0.015)	1.612e-07	Yes
	16	rs12447324	50089038	C	0.803162	-0.017 (-0.022 , -0.012)	4.407e-11	-0.015 (-0.020 , -0.010)	1.126e-08	Yes
	16	rs76219171	50188929	G	0.941567	-0.036 (-0.044 , -0.028)	7.776e-17	-0.037 (-0.045 , -0.029)	1.13e-17
	16	rs8062372	53048264	T	0.993764	-0.061 (-0.088 , -0.035)	6.406e-06	-0.058 (-0.085 , -0.032)	1.714e-05
	16	rs77007875	53432066	C	0.681709	-0.010 (-0.015 , -0.006)	1.286e-06	-0.011 (-0.015 , -0.006)	9.984e-07
	16	rs139438549	67692863	T	0.998884	-0.256 (-0.315 , -0.196)	2.663e-17	-0.260 (-0.319 , -0.201)	7.481e-18	Yes
	16	rs142507451	67694044	C	0.997058	0.142 (0.105 , 0.178)	1.628e-14	0.151 (0.115 , 0.187)	4.021e-16
	16	rs528301822	69403012	A	0.710663	-0.024 (-0.028 , -0.020)	1.665e-27	-0.025 (-0.030 , -0.021)	2.949e-30	Yes
	16	rs62053340	69987764	C	0.617037	0.021 (0.017 , 0.025)	1.24e-24	0.019 (0.015 , 0.024)	3.339e-20	Yes
	16	rs56375022	70159621	C	0.971678	0.042 (0.028 , 0.056)	2.366e-09	0.036 (0.022 , 0.050)	2.902e-07
	16	rs12708913	71470414	T	0.317512	0.012 (0.007 , 0.016)	7.976e-08	0.013 (0.008 , 0.017)	5.079e-09
	16	rs34003787	73071381	C	0.912293	0.024 (0.017 , 0.031)	1.923e-11	0.023 (0.016 , 0.030)	1.442e-10	Yes
	16	rs79931169	74058464	T	0.997942	0.110 (0.062 , 0.158)	6.737e-06	0.110 (0.062 , 0.158)	7.576e-06
	16	rs11866592	74654396	G	0.85802	-0.035 (-0.040 , -0.029)	1.251e-33	-0.028 (-0.033 , -0.022)	2.487e-19	Yes
	16	rs6564260	75447426	A	0.410895	-0.009 (-0.013 , -0.005)	1.496e-05	-0.010 (-0.014 , -0.006)	9.025e-07
	16	rs12932228	79033828	A	0.735057	0.009 (0.005 , 0.014)	3.312e-05	0.010 (0.006 , 0.015)	6.037e-06
	16	rs2303262	82203758	C	0.222887	0.047 (0.042 , 0.052)	2.862e-85	0.046 (0.042 , 0.051)	1.392e-82	Yes
	16	rs140649428	83490044	C	0.98799	0.045 (0.026 , 0.064)	2.486e-06	0.046 (0.027 , 0.065)	2.155e-06
	16	rs62046862	88073029	C	0.479275	-0.024 (-0.028 , -0.020)	4.882e-31	-0.021 (-0.025 , -0.017)	3.718e-23	Yes
	16	rs112070238	88772746	C	0.575271	-0.011 (-0.015 , -0.007)	2.37e-07	-0.010 (-0.014 , -0.006)	4.131e-07
	16	rs9923119	90153815	T	0.7498	-0.018 (-0.022 , -0.013)	1.798e-13	-0.019 (-0.024 , -0.014)	4.36e-14	Yes
	17	rs2258134	1006728	G	0.410418	-0.009 (-0.013 , -0.005)	7.454e-06	-0.010 (-0.014 , -0.006)	1.48e-06
	17	rs7218033	1694247	C	0.746597	0.023 (0.018 , 0.027)	1.005e-22	0.018 (0.014 , 0.023)	8.986e-15	Yes
	17	rs4362428	2090341	C	0.600132	0.012 (0.008 , 0.016)	1.43e-08	0.011 (0.007 , 0.015)	9.129e-08
	17	17:2464421_GAA_G	2464421	GAA	0.877087	0.019 (0.013 , 0.025)	9.027e-10	0.017 (0.011 , 0.023)	4.453e-08
	17	rs17178223	5130233	A	0.997798	-0.112 (-0.159 , -0.065)	2.585e-06	-0.110 (-0.157 , -0.064)	3.473e-06
	17	rs4724	7760397	G	0.883402	0.055 (0.049 , 0.061)	9.806e-69	0.056 (0.050 , 0.062)	1.915e-71	Yes
	17	rs75664430	8064779	C	0.751972	0.024 (0.019 , 0.028)	3.555e-24	0.022 (0.018 , 0.027)	2.552e-21	Yes
	17	rs766689114	14148677	T	0.986508	0.053 (0.028 , 0.077)	3.269e-05	0.053 (0.029 , 0.078)	2.397e-05
	17	rs187408367	17738860	G	0.993203	-0.062 (-0.086 , -0.038)	4.536e-07	-0.060 (-0.084 , -0.036)	1.154e-06
	17	rs614973	18311854	G	0.513011	0.010 (0.006 , 0.014)	3.143e-06	0.010 (0.005 , 0.014)	7.752e-06
	17	rs62072660	18897719	G	0.910054	0.015 (0.008 , 0.022)	1.925e-05	0.015 (0.008 , 0.022)	1.803e-05
	17	rs111527438	29252703	T	0.648749	-0.013 (-0.017 , -0.008)	3.147e-09	-0.013 (-0.017 , -0.008)	2.45e-09	Yes
	17	rs539637347	35122859	C	0.996143	0.076 (0.043 , 0.109)	7.379e-06	0.075 (0.042 , 0.109)	8.106e-06
	17	rs1262618	37107171	C	0.0789301	0.016 (0.008 , 0.023)	2.845e-05	0.016 (0.009 , 0.023)	1.316e-05
	17	rs667239	37442241	A	0.835752	-0.011 (-0.017 , -0.006)	3.787e-05	-0.012 (-0.017 , -0.007)	9.592e-06
	17	rs74392380	39070489	G	0.99096	-0.045 (-0.065 , -0.024)	3.137e-05	-0.047 (-0.068 , -0.026)	1.196e-05
	17	rs113209907	41073629	C	0.956575	0.025 (0.015 , 0.035)	4.73e-07	0.024 (0.014 , 0.034)	1.895e-06
	17	rs12941945	41448228	A	0.832437	0.026 (0.021 , 0.031)	3.001e-22	0.014 (0.008 , 0.020)	1.28e-06	Yes
	17	rs143437112	44222045	T	0.594953	0.010 (0.006 , 0.014)	1.505e-06	0.011 (0.007 , 0.015)	3.012e-07
	17	rs78997619	47787161	C	0.955339	-0.021 (-0.031 , -0.012)	1.377e-05	-0.020 (-0.030 , -0.011)	3.633e-05
	17	rs890397	48103935	C	0.299972	-0.009 (-0.014 , -0.005)	2.708e-05	-0.010 (-0.014 , -0.005)	1.49e-05
	17	rs35303984	53905604	T	0.900157	0.015 (0.008 , 0.021)	1.094e-05	0.015 (0.008 , 0.021)	1.307e-05
	17	rs880266	55094145	A	0.25217	-0.011 (-0.016 , -0.007)	1.183e-06	-0.011 (-0.016 , -0.007)	1.033e-06
	17	rs2680702	56431549	A	0.634972	-0.009 (-0.013 , -0.005)	1.215e-05	-0.009 (-0.013 , -0.005)	1.173e-05
	17	rs2531938	57671965	G	0.8579	-0.018 (-0.024 , -0.012)	2.06e-08	-0.016 (-0.023 , -0.010)	4.851e-07
	17	rs145425967	60299958	C	0.898318	-0.014 (-0.021 , -0.008)	3.689e-05	-0.015 (-0.022 , -0.008)	2.966e-05
	17	rs181140052	63883373	C	0.994954	0.061 (0.033 , 0.090)	2.018e-05	0.060 (0.032 , 0.089)	2.673e-05
	17	rs7211427	65128681	C	0.998255	-0.113 (-0.163 , -0.062)	1.225e-05	-0.131 (-0.183 , -0.079)	8.109e-07
	17	rs34405642	65741012	G	0.414632	-0.013 (-0.017 , -0.009)	2.557e-09	-0.013 (-0.017 , -0.009)	2.707e-09	Yes
	17	rs9897405	68043549	G	0.994691	0.076 (0.044 , 0.109)	5.062e-06	0.097 (0.064 , 0.131)	1.214e-08
	17	rs11541956	73127348	G	0.970791	-0.025 (-0.036 , -0.013)	3.624e-05	-0.026 (-0.038 , -0.015)	1.096e-05
	17	rs2069536	74001106	A	0.249795	0.015 (0.010 , 0.019)	1.794e-10	0.015 (0.011 , 0.020)	2.962e-11	Yes
	17	rs144204502	76183233	C	0.987438	0.101 (0.083 , 0.118)	3.37e-28	0.110 (0.092 , 0.128)	6.998e-33	Yes
	17	rs12936911	76328278	C	0.983277	0.038 (0.021 , 0.054)	5.445e-06	0.035 (0.019 , 0.052)	2.107e-05
	17	rs1380797	77185444	T	0.314447	0.009 (0.005 , 0.013)	1.947e-05	0.009 (0.005 , 0.014)	1.41e-05
	18	rs113588904	214017	T	0.972703	-0.034 (-0.046 , -0.022)	3.318e-08	-0.034 (-0.046 , -0.022)	2.717e-08
	18	rs3891167	658423	A	0.746565	0.043 (0.038 , 0.047)	1.204e-70	0.031 (0.025 , 0.036)	3.959e-27	Yes
	18	rs78694226	710980	G	0.992114	0.066 (0.044 , 0.089)	6.828e-09	0.052 (0.029 , 0.075)	9.169e-06
	18	rs117817946	715586	T	0.995231	0.122 (0.089 , 0.156)	5.196e-13	0.080 (0.045 , 0.115)	7.801e-06
	18	rs187763450	844712	G	0.974964	-0.055 (-0.070 , -0.041)	3.172e-14	-0.033 (-0.048 , -0.019)	9.096e-06
	18	rs10775431	2714889	G	0.481754	0.010 (0.006 , 0.014)	9.892e-07	0.009 (0.005 , 0.013)	2.759e-06
	18	rs4548972	5245411	T	0.650508	0.010 (0.006 , 0.015)	3.193e-06	0.011 (0.006 , 0.015)	1.615e-06
	18	rs185468832	10650985	G	0.992401	0.050 (0.027 , 0.073)	2.645e-05	0.049 (0.026 , 0.073)	3.478e-05
	18	rs12458323	13303864	A	0.85949	-0.012 (-0.018 , -0.007)	2.548e-05	-0.012 (-0.018 , -0.007)	2.349e-05
	18	rs62094194	20040301	T	0.893992	-0.015 (-0.022 , -0.008)	7.145e-06	-0.015 (-0.022 , -0.009)	6.047e-06
	18	rs74817629	23524600	G	0.90808	0.016 (0.010 , 0.023)	2.787e-06	0.016 (0.010 , 0.023)	2.762e-06
	18	rs7240479	33511725	G	0.634811	-0.010 (-0.014 , -0.006)	1.74e-06	-0.010 (-0.014 , -0.006)	9.451e-07
	18	rs568829257	41839376	A	0.993293	-0.074 (-0.102 , -0.045)	3.438e-07	-0.062 (-0.090 , -0.033)	1.993e-05
	18	rs8088824	42151261	C	0.236812	-0.026 (-0.030 , -0.021)	8.145e-28	-0.018 (-0.023 , -0.013)	1.016e-12	Yes
	18	rs2276182	51798047	C	0.596773	-0.023 (-0.027 , -0.019)	2.839e-30	-0.021 (-0.025 , -0.017)	1.163e-24	Yes
	18	rs10782046	53966763	C	0.523646	0.010 (0.006 , 0.014)	2.312e-07	0.011 (0.007 , 0.015)	8.382e-08
	18	rs4941073	59538112	C	0.371612	0.009 (0.005 , 0.013)	1.127e-05	0.009 (0.005 , 0.013)	9.539e-06
	18	rs150740114	61363124	C	0.991972	-0.050 (-0.073 , -0.027)	2.488e-05	-0.051 (-0.074 , -0.027)	1.863e-05
	18	rs147839166	68413787	T	0.0245795	-0.035 (-0.051 , -0.018)	3.08e-05	-0.035 (-0.052 , -0.019)	2.38e-05
	18	rs557497518	74310826	A	0.997349	-0.101 (-0.146 , -0.057)	7.252e-06	-0.100 (-0.144 , -0.055)	1.008e-05
	18	rs6565924	74691225	A	0.638554	-0.013 (-0.017 , -0.009)	2.944e-10	-0.013 (-0.017 , -0.009)	5.554e-10	Yes
	18	rs12456692	77482189	C	0.625086	0.010 (0.006 , 0.014)	1.416e-06	0.010 (0.006 , 0.014)	2.421e-06
	18	rs1879100	77985740	C	0.137732	0.019 (0.013 , 0.025)	8.096e-11	0.019 (0.013 , 0.025)	2.026e-10	Yes
	19	rs529135522	3219114	T	0.996279	-0.081 (-0.116 , -0.045)	9.848e-06	-0.081 (-0.116 , -0.045)	9.989e-06
	19	rs80337039	4105089	G	0.993522	-0.081 (-0.108 , -0.055)	2.302e-09	-0.084 (-0.110 , -0.057)	9.161e-10	Yes
	19	rs564134719	6606367	G	0.995147	-0.078 (-0.113 , -0.043)	1.1e-05	-0.077 (-0.112 , -0.042)	1.435e-05
	19	rs74349734	8408770	A	0.873271	-0.014 (-0.020 , -0.008)	7.929e-06	-0.014 (-0.020 , -0.008)	9.725e-06
	19	rs12971598	8504569	C	0.640021	-0.010 (-0.014 , -0.006)	2.079e-06	-0.010 (-0.015 , -0.006)	6.319e-07
	19	rs35601737	13220703	C	0.704101	0.014 (0.010 , 0.018)	1.919e-10	0.013 (0.009 , 0.018)	1.946e-09	Yes
	19	rs74963241	13909887	G	0.950057	-0.019 (-0.028 , -0.010)	3.309e-05	-0.019 (-0.028 , -0.010)	3.026e-05
	19	rs188729363	14188311	G	0.997219	0.118 (0.074 , 0.161)	1.05e-07	0.116 (0.073 , 0.160)	1.611e-07
	19	rs8105767	22215441	A	0.70533	-0.033 (-0.037 , -0.029)	2.494e-50	-0.027 (-0.031 , -0.022)	3.908e-30	Yes
	19	rs11668482	33750118	C	0.899619	-0.023 (-0.029 , -0.016)	1.844e-11	-0.020 (-0.027 , -0.014)	2.196e-09	Yes
	19	rs114792713	34137592	G	0.998351	-0.113 (-0.164 , -0.061)	1.966e-05	-0.119 (-0.171 , -0.067)	6.517e-06
	19	rs11369547	34956542	G	0.238634	0.012 (0.007 , 0.017)	2.512e-06	0.012 (0.007 , 0.017)	3.305e-06
	19	rs34687332	35449486	T	0.949121	0.020 (0.011 , 0.029)	2.061e-05	0.020 (0.011 , 0.029)	1.408e-05
	19	rs10413482	39324330	T	0.859533	0.015 (0.009 , 0.021)	3.551e-07	0.017 (0.011 , 0.023)	9.889e-09
	19	rs62119681	39838954	C	0.869428	-0.016 (-0.021 , -0.010)	2.555e-07	-0.016 (-0.022 , -0.010)	1.35e-07
	19	rs429358	45411941	T	0.846031	-0.017 (-0.023 , -0.012)	3.815e-10	-0.016 (-0.022 , -0.011)	8.106e-09	Yes
	19	rs74863669	45583092	G	0.975121	0.031 (0.018 , 0.043)	1.418e-06	0.031 (0.019 , 0.044)	1.234e-06
	19	rs773094693	46486664	GT	0.6235	0.010 (0.005 , 0.014)	1.309e-05	0.010 (0.005 , 0.014)	1.267e-05
	19	19:47579582_GCA_G	47579582	GCA	0.243723	0.011 (0.006 , 0.016)	7.223e-06	0.011 (0.006 , 0.016)	8.476e-06
	19	rs542907966	51098545	G	0.997449	-0.090 (-0.131 , -0.049)	1.708e-05	-0.091 (-0.132 , -0.050)	1.479e-05
	19	rs10401507	52156867	A	0.160149	-0.012 (-0.018 , -0.007)	7.609e-06	-0.012 (-0.017 , -0.007)	1.305e-05
	19	rs1645786	54821448	A	0.492845	-0.009 (-0.013 , -0.005)	7.684e-06	-0.009 (-0.013 , -0.005)	7.775e-06
	19	rs3760866	55728868	G	0.789795	-0.011 (-0.016 , -0.006)	1.891e-05	-0.011 (-0.016 , -0.006)	1.37e-05
	19	rs11084431	56708667	G	0.395562	0.012 (0.008 , 0.016)	3.963e-09	0.012 (0.008 , 0.016)	5.964e-09	Yes
	19	rs8102497	57370055	G	0.568172	0.015 (0.011 , 0.019)	1.398e-13	0.015 (0.011 , 0.019)	3.327e-13	Yes
	19	rs8109770	57880570	G	0.58277	0.010 (0.006 , 0.014)	6.019e-07	0.011 (0.007 , 0.015)	7.626e-08
	19	rs138182557	59042275	C	0.935992	0.020 (0.011 , 0.028)	5.291e-06	0.019 (0.011 , 0.028)	9.45e-06
	20	rs6054257	66370	G	0.206478	0.014 (0.009 , 0.019)	1.07e-08	0.014 (0.009 , 0.019)	1.051e-08
	20	rs79546037	7234687	G	0.99607	0.075 (0.039 , 0.110)	3.748e-05	0.075 (0.039 , 0.110)	3.68e-05
	20	rs143335519	21562537	C	0.995435	-0.073 (-0.103 , -0.043)	1.414e-06	-0.073 (-0.103 , -0.043)	1.353e-06
	20	rs550322588	26247702	C	0.787175	-0.013 (-0.018 , -0.008)	2.861e-07	-0.012 (-0.017 , -0.007)	6.887e-07
	20	rs528661913	31961097	G	0.996783	-0.079 (-0.116 , -0.042)	3.382e-05	-0.080 (-0.117 , -0.043)	2.693e-05
	20	20:33286746_TAC_T	33286746	TAC	0.532282	0.009 (0.005 , 0.014)	5.752e-06	0.012 (0.008 , 0.017)	3.361e-09
	20	rs540603653	34493567	A	0.994911	-0.080 (-0.111 , -0.049)	3.926e-07	-0.076 (-0.107 , -0.044)	1.878e-06
	20	rs1291143	35525640	A	0.150974	-0.049 (-0.055 , -0.044)	1.793e-69	-0.024 (-0.031 , -0.017)	2.604e-12	Yes
	20	rs570624296	35714628	T	0.994301	-0.081 (-0.110 , -0.053)	1.558e-08	-0.078 (-0.106 , -0.050)	6.978e-08
	20	rs191175612	35897634	G	0.996182	-0.115 (-0.157 , -0.074)	5.807e-08	-0.103 (-0.145 , -0.062)	1.23e-06
	20	rs544699357	41997057	C	0.998007	-0.169 (-0.218 , -0.120)	1.13e-11	-0.163 (-0.212 , -0.114)	5.637e-11	Yes
	20	rs77533332	44361538	G	0.990802	0.048 (0.027 , 0.068)	4.467e-06	0.045 (0.025 , 0.066)	1.429e-05
	20	rs274857	52028876	G	0.876628	0.013 (0.007 , 0.019)	2.104e-05	0.013 (0.007 , 0.019)	1.558e-05
	20	rs531874019	52294096	G	0.758285	0.010 (0.006 , 0.015)	1.215e-05	0.010 (0.006 , 0.015)	1.386e-05
	20	rs74485629	52341669	T	0.998081	-0.105 (-0.154 , -0.056)	2.616e-05	-0.107 (-0.156 , -0.058)	1.866e-05
	20	rs753653648	61538062	ATAACACGGAG	0.5873	-0.011 (-0.015 , -0.007)	2.556e-07	-0.010 (-0.014 , -0.006)	3.371e-06
	20	rs765412567	62238553	A	0.968343	-0.096 (-0.109 , -0.082)	2.205e-43	-0.055 (-0.069 , -0.041)	2.605e-14	Yes
	20	rs145415134	62282832	G	0.997665	0.104 (0.060 , 0.148)	3.458e-06	0.094 (0.050 , 0.138)	2.896e-05
	20	rs187013287	62298374	A	0.99742	0.283 (0.240 , 0.326)	7.922e-38	0.260 (0.217 , 0.304)	1.287e-31
	20	rs118149249	62306875	A	0.96203	-0.066 (-0.077 , -0.056)	4.214e-34	-0.035 (-0.046 , -0.024)	1.054e-09
	20	rs35640778	62321128	G	0.979243	0.209 (0.195 , 0.223)	9.57e-195	0.138 (0.115 , 0.161)	3.3e-32
	20	20:62321690_GAGA_G	62321690	GAGA	0.995641	-0.118 (-0.152 , -0.084)	1.33e-11	-0.104 (-0.139 , -0.069)	4.012e-09
	20	rs190887884	62322290	G	0.984041	0.082 (0.066 , 0.097)	7.214e-25	0.047 (0.031 , 0.064)	2.387e-08
	20	rs117238689	62324404	C	0.965399	0.058 (0.047 , 0.070)	2.713e-23	0.026 (0.014 , 0.038)	1.704e-05
	20	rs115610405	62325833	C	0.981137	0.110 (0.095 , 0.124)	1.815e-50	0.097 (0.082 , 0.112)	1.742e-38
	20	rs573295418	62329483	T	0.99093	-0.104 (-0.132 , -0.075)	8.891e-13	-0.077 (-0.106 , -0.048)	1.425e-07
	20	rs143886078	62338528	G	0.975261	0.057 (0.044 , 0.070)	2.193e-17	0.040 (0.027 , 0.054)	5.433e-09
	20	rs187577818	62358869	A	0.997306	-0.298 (-0.340 , -0.256)	6.643e-44	-0.156 (-0.210 , -0.102)	1.496e-08
	21	rs17274750	16353809	A	0.905732	0.017 (0.010 , 0.024)	6.228e-07	0.017 (0.010 , 0.024)	7.537e-07
	21	rs2824684	19551284	G	0.239211	0.010 (0.005 , 0.015)	3.103e-05	0.010 (0.006 , 0.015)	1.884e-05
	21	rs146043554	22503672	A	0.997913	0.110 (0.061 , 0.160)	1.349e-05	0.115 (0.065 , 0.164)	6.102e-06
	21	rs67554940	28095942	G	0.937508	-0.019 (-0.028 , -0.010)	1.795e-05	-0.020 (-0.029 , -0.011)	1.051e-05
	21	rs57427543	30227288	G	0.88559	-0.014 (-0.020 , -0.008)	6.64e-06	-0.014 (-0.020 , -0.008)	6.209e-06
	21	21:35375860_CTATCT_C	35375860	CTATCT	0.835239	-0.012 (-0.018 , -0.007)	4.649e-06	-0.013 (-0.018 , -0.007)	3.786e-06
	21	rs9636638	39839207	A	0.988911	-0.044 (-0.064 , -0.025)	6.595e-06	-0.045 (-0.064 , -0.025)	5.943e-06
	21	rs61504104	48096920	T	0.901597	-0.016 (-0.023 , -0.009)	1.917e-06	-0.016 (-0.023 , -0.010)	1.668e-06
	22	rs28502153	17469049	C	0.622042	0.022 (0.018 , 0.026)	1.177e-25	0.018 (0.013 , 0.022)	1.536e-15	Yes
	22	rs111720564	17683044	C	0.927805	0.018 (0.010 , 0.026)	8.478e-06	0.018 (0.010 , 0.025)	1.323e-05
	22	rs1962617	17839358	C	0.550032	0.010 (0.006 , 0.014)	9.503e-07	0.010 (0.006 , 0.014)	1.621e-06
	22	rs79461566	21356316	C	0.933732	-0.021 (-0.029 , -0.013)	4.989e-07	-0.020 (-0.028 , -0.012)	8.529e-07
	22	rs71316720	22605025	A	0.94557	-0.019 (-0.028 , -0.011)	1.241e-05	-0.019 (-0.028 , -0.010)	1.928e-05
	22	rs131398	23880878	G	0.681806	-0.010 (-0.014 , -0.005)	6.67e-06	-0.010 (-0.014 , -0.006)	6.233e-06
	22	rs45486002	24629341	G	0.983405	-0.040 (-0.056 , -0.025)	4.159e-07	-0.040 (-0.056 , -0.025)	4.468e-07
	22	22:28181044_CCACA_C	28181044	CCACA	0.529268	0.010 (0.006 , 0.015)	1.786e-06	0.010 (0.006 , 0.014)	4.175e-06
	22	rs773867741	29167536	CT	0.747998	-0.012 (-0.017 , -0.007)	3.472e-07	-0.011 (-0.016 , -0.007)	9.461e-07
	22	rs200815207	31432602	CT	0.896374	0.018 (0.011 , 0.026)	2.116e-06	0.019 (0.011 , 0.026)	1.433e-06
	22	rs62237765	31956981	A	0.935111	0.020 (0.012 , 0.028)	1.015e-06	0.020 (0.012 , 0.028)	6.027e-07
	22	rs2235145	35654133	T	0.360401	-0.011 (-0.015 , -0.007)	2.36e-07	-0.011 (-0.016 , -0.007)	4.981e-08
	22	rs6002295	41640850	T	0.439387	0.011 (0.007 , 0.015)	2.556e-07	0.011 (0.007 , 0.015)	5.544e-07
	22	rs5845706	45779013	C	0.643742	-0.015 (-0.019 , -0.011)	2.222e-12	-0.014 (-0.019 , -0.010)	7.7e-12	Yes
	22	rs9628300	50611311	C	0.657601	0.009 (0.005 , 0.013)	1.899e-05	0.009 (0.005 , 0.014)	1.243e-05
	22	rs131796	50971639	G	0.235626	0.024 (0.020 , 0.029)	6.739e-25	0.024 (0.019 , 0.028)	1.101e-23	Yes
	22	rs5770797	51046091	G	0.838923	-0.016 (-0.022 , -0.011)	4.223e-09	-0.015 (-0.021 , -0.010)	4.389e-08
	23	rs147351990	8799554	C	0.99831	0.105 (0.063 , 0.147)	1.169e-06	0.106 (0.063 , 0.148)	9.851e-07
	23	rs77090756	12945499	A	0.69284	0.008 (0.005 , 0.012)	5.307e-06	0.009 (0.005 , 0.012)	2.933e-06
	23	X:14648925_CT_C	14648925	CT	0.623687	0.009 (0.005 , 0.012)	1.052e-06	0.008 (0.005 , 0.012)	5.719e-06
	23	X:19591594_AG_A	19591594	AG	0.823525	-0.010 (-0.014 , -0.005)	1.425e-05	-0.009 (-0.014 , -0.005)	2.568e-05
	23	rs2032426	21802998	C	0.883779	0.012 (0.006 , 0.017)	1.401e-05	0.011 (0.006 , 0.017)	1.99e-05
	23	rs187202954	24687780	T	0.997104	-0.085 (-0.116 , -0.055)	4.251e-08	-0.085 (-0.116 , -0.055)	4.436e-08
	23	rs5985982	29274103	G	0.99636	-0.072 (-0.104 , -0.039)	1.317e-05	-0.088 (-0.121 , -0.056)	1.07e-07
	23	rs57678698	30596452	C	0.998304	0.107 (0.060 , 0.154)	8.785e-06	0.117 (0.069 , 0.164)	1.499e-06
	23	rs5905595	47112513	C	0.346757	0.009 (0.006 , 0.013)	9.096e-08	0.011 (0.007 , 0.014)	2e-09
	23	rs139868706	55038999	A	0.984307	-0.045 (-0.059 , -0.030)	9.779e-10	-0.060 (-0.076 , -0.044)	3.664e-13
	23	rs191062271	55127179	C	0.991399	-0.045 (-0.063 , -0.026)	2.471e-06	-0.076 (-0.097 , -0.054)	5.179e-12
	23	rs747039296	55676744	A	0.988963	-0.045 (-0.062 , -0.027)	5.404e-07	-0.040 (-0.057 , -0.022)	8.417e-06
	23	rs754172213	55919754	CT	0.283838	-0.012 (-0.016 , -0.008)	3.211e-10	-0.011 (-0.015 , -0.007)	1.259e-07
	23	X:56544361_CT_C	56544361	CT	0.18054	-0.014 (-0.019 , -0.009)	9.294e-08	-0.016 (-0.021 , -0.010)	5.125e-08
	23	rs138798639	62482244	G	0.970299	-0.047 (-0.058 , -0.037)	9.501e-19	-0.037 (-0.048 , -0.027)	8.592e-12
	23	rs200882764	62812738	C	0.951179	-0.044 (-0.054 , -0.034)	1.331e-18	-0.031 (-0.041 , -0.021)	1.473e-09
	23	rs753284251	63425821	G	0.96463	-0.053 (-0.063 , -0.043)	3e-25	-0.041 (-0.051 , -0.031)	1.226e-14
	23	rs181379465	63900951	T	0.995851	-0.115 (-0.148 , -0.081)	1.524e-11	-0.072 (-0.106 , -0.038)	3.638e-05
	23	rs183934219	64005545	C	0.984903	-0.064 (-0.079 , -0.049)	6.435e-17	-0.044 (-0.059 , -0.028)	1.954e-08
	23	rs187780677	64254670	C	0.970809	-0.054 (-0.065 , -0.044)	3.671e-24	-0.031 (-0.043 , -0.019)	4.979e-07
	23	rs765725637	64758058	T	0.974231	-0.043 (-0.057 , -0.029)	2.195e-09	-0.034 (-0.048 , -0.020)	1.774e-06
	23	rs3903921	65229746	A	0.855147	-0.050 (-0.055 , -0.045)	4.986e-91	-0.026 (-0.032 , -0.020)	2.107e-17	Yes
	23	rs67255486	67372574	C	0.871688	0.011 (0.006 , 0.016)	2.321e-05	0.012 (0.007 , 0.017)	2.81e-06
	23	rs34014897	77097348	A	0.490432	0.011 (0.008 , 0.015)	5.661e-10	0.010 (0.007 , 0.014)	7.549e-09	Yes
	23	rs141379758	78800553	T	0.440402	0.009 (0.006 , 0.013)	3.972e-08	0.008 (0.005 , 0.012)	2.35e-06
	23	rs9698990	81989752	A	0.371073	-0.008 (-0.012 , -0.005)	1.029e-06	-0.008 (-0.011 , -0.004)	1.005e-05
	23	rs181882356	95945612	A	0.991104	0.040 (0.021 , 0.059)	2.706e-05	0.040 (0.021 , 0.059)	2.758e-05
	23	rs374719239	97815741	T	0.996423	-0.066 (-0.095 , -0.038)	4.489e-06	-0.066 (-0.095 , -0.038)	4.575e-06
	23	rs871733	120008979	T	0.513484	-0.007 (-0.010 , -0.004)	2.482e-05	-0.007 (-0.010 , -0.004)	2.482e-05
	23	rs143608864	131367521	A	0.988565	0.034 (0.018 , 0.050)	2.906e-05	0.034 (0.018 , 0.050)	3.302e-05
	23	rs141356171	135950235	T	0.984731	-0.032 (-0.045 , -0.018)	8.935e-06	-0.031 (-0.045 , -0.017)	1.178e-05
	23	rs142356607	136251005	C	0.992298	0.042 (0.023 , 0.062)	2.158e-05	0.042 (0.022 , 0.061)	2.699e-05
	23	rs188616881	150494367	G	0.992173	-0.045 (-0.065 , -0.024)	1.648e-05	-0.044 (-0.064 , -0.023)	2.853e-05
	23	rs74712518	150748666	T	0.636734	-0.010 (-0.013 , -0.006)	3.459e-08	-0.009 (-0.013 , -0.006)	6.935e-08
	23	rs782080341	151870726	T	0.836635	-0.023 (-0.028 , -0.019)	4.066e-25	-0.024 (-0.028 , -0.019)	1.165e-25	Yes
	23	rs5970439	152572432	G	0.708915	-0.009 (-0.013 , -0.006)	8.217e-07	-0.011 (-0.015 , -0.007)	5.411e-09
	23	rs4898396	154022818	C	0.704882	0.015 (0.011 , 0.018)	7.73e-16	0.011 (0.007 , 0.015)	7.954e-09	Yes
	23	rs707689	155020688	C	0.485949	0.010 (0.005 , 0.015)	2.916e-05	0.011 (0.006 , 0.015)	1.364e-05
	23	rs187864578	155165620	G	0.925111	-0.025 (-0.033 , -0.016)	1.544e-08	-0.023 (-0.032 , -0.015)	1.274e-07

## Sheet: Supplementary Table 3
	Supplementary Table 3. Identification of potential causal variants. We identify each 'Locus' by a given numerical ID to allow easy cross-tabulations of evidence based on a consistent locus ID. We use our conditionally independent genome wide significant variants as 'Sentinel's around which a 1MB region is centered. Within each locus there may be multiple sentinels and each sentinel may produce mu…
	Locus	Sentinel	Locus C-set	C-var	RSID	variant PP	CHR	BP_GRCh37
	1	rs187540244	1	1	rs187540244	0.295321	1	11224327
	1				rs192096019	0.130836	1	11182665
	1				rs28990995	0.130197	1	11251350
	1				rs115976717	0.120181	1	11134005
	1				rs187986093	0.0917815	1	11169055
	1				rs190999918	0.089234	1	11233183
	1				rs184939544	0.0525464	1	11268769
	1				rs17235570	0.0450964	1	11292650
	2	rs66731853	1	1	rs66731853	0.57801	1	20916238
	2				rs2072671	0.371031	1	20915701
	2				rs602950	0.0118893	1	20915531
	3	rs17185038	1	1	rs17185038	0.668685	1	28219658
	3				rs17185052	0.330299	1	28241083
	4	rs6669563	1	1	rs6669563	0.341143	1	32279629
	4				rs34590201	0.247359	1	32283561
	4				rs11589186	0.142285	1	32295884
	4				1:32271829_ATAAT_A	0.0676936	1	32271829
	4				rs538117786	0.0564498	1	32285729
	4				rs10798893	0.033859	1	32290078
	4				rs36075481	0.0333981	1	32290392
	4				rs61779651	0.0246771	1	32272401
	4				rs4949473	0.0130471	1	32296525
	5	rs3768321	1	1	rs3768321	0.965122	1	40035928
	6	1:41236837_CT_C	1	1	1:41236837_CT_C	0.126373	1	41236837
	6				rs71577632	0.0832805	1	41238913
	6				rs4660456	0.0760517	1	41239511
	6				rs4660457	0.0574578	1	41239793
	6				rs576405531	0.0476534	1	41169753
	6				rs373981839	0.0380633	1	41238836
	6				rs3767952	0.0125678	1	41231032
	6				rs3767951	0.0125374	1	41233031
	6				rs34320811	0.0114299	1	41228960
	6				rs658806	0.0110146	1	41148984
	6				rs3841830	0.010525	1	41231720
	6				rs34212676	0.0104113	1	41232194
	6				rs2361650	0.0102208	1	41230350
	6				rs954654	0.0101833	1	41230651
	6				rs3767950	0.010154	1	41233213
	6				rs569159	0.00969485	1	41167534
	6				rs7549789	0.00912457	1	41225034
	6				rs35262530	0.00864364	1	41229122
	6				rs11419988	0.00863806	1	41159722
	6				rs3754179	0.00824791	1	41234136
	6				rs747579332	0.00812492	1	41139498
	6				rs16827552	0.00795306	1	41224008
	6				rs2361651	0.00777852	1	41230214
	6				rs16827569	0.00743891	1	41227327
	6				rs6667368	0.00719183	1	41160559
	6				rs7542019	0.00717731	1	41169711
	6				rs609254	0.0071519	1	41172701
	6				rs1494	0.00710175	1	41171848
	6				rs7518344	0.00710175	1	41173999
	6				rs10736404	0.00708845	1	41176003
	6				rs2780953	0.00691142	1	41159777
	6				rs657149	0.00691142	1	41158158
	6				rs9438949	0.00688915	1	41187669
	6				rs12729696	0.00688369	1	41220771
	6				rs2780952	0.00686299	1	41155383
	6				rs2223486	0.00683565	1	41159229
	6				rs656230	0.00681843	1	41158373
	6				rs507914	0.00680897	1	41152201
	6				rs7551747	0.00679096	1	41165079
	6				rs489222	0.00678841	1	41149094
	6				rs10889555	0.00670865	1	41146062
	6				rs669072	0.00670865	1	41145618
	6				rs476338	0.00670167	1	41143885
	6				rs556875	0.00669751	1	41154243
	6				rs2744802	0.00668633	1	41153249
	6				rs671704	0.00668255	1	41149646
	6				rs2744808	0.00666023	1	41177943
	6				rs6661855	0.00663908	1	41168917
	6				rs6659671	0.00661977	1	41163999
	6				rs16827532	0.00660034	1	41220736
	6				rs2780950	0.00657673	1	41152609
	6				rs552147	0.00655538	1	41154813
	6				rs12040422	0.00637756	1	41134911
	6				rs35215775	0.00633395	1	41197306
	6				rs12727412	0.00632769	1	41188915
	6				rs4411127	0.00632623	1	41187799
	6				rs4660448	0.00626873	1	41190354
	6				rs7532802	0.00626555	1	41191200
	6				rs2361648	0.00623483	1	41192497
	6				rs545218	0.00618941	1	41140985
	6				rs616954	0.00612008	1	41135619
	6				rs2744799	0.00610988	1	41185534
	6				rs6664044	0.0060876	1	41200761
	6				rs4660173	0.0060324	1	41213548
	6				rs3081777	0.00603133	1	41149302
	6				rs35881320	0.00598599	1	41199565
	6				rs6668453	0.00598599	1	41198971
	6				rs34512220	0.00597374	1	41199584
	6				rs6702983	0.00596338	1	41201257
	6				rs12566733	0.0059579	1	41201739
	6				rs6675886	0.00589729	1	41193627
	6				rs12742219	0.00586533	1	41194337
	6				rs4660449	0.00586076	1	41205452
	6				rs747275953	0.00580146	1	41193547
	6				rs617413	0.00575445	1	41135518
	6				rs4660452	0.00573663	1	41214191
	6				rs2274957	0.00573095	1	41212962
	6				rs12566786	0.00571742	1	41208381
	7	rs41269079	1	1	rs41269079	0.0951279	1	45252015
	7				rs112502872	0.0759782	1	45246333
	7				rs58532407	0.0671824	1	45196701
	7				rs146777168	0.0657045	1	45222471
	7				rs72674017	0.0641448	1	45222535
	7				rs3795715	0.0624562	1	45224111
	7				rs59895800	0.0523392	1	45250007
	7				rs113464644	0.0445571	1	45240501
	7				rs112098215	0.0403041	1	45230461
	7				rs3806398	0.039342	1	45241374
	7				rs12407627	0.0383896	1	45233638
	7				rs72674023	0.0379703	1	45231449
	7				rs55703843	0.0378073	1	45217060
	7				rs3795712	0.0353971	1	45206495
	7				rs111514688	0.0350714	1	45237431
	7				rs17391430	0.0346054	1	45234389
	7				rs112693563	0.0332599	1	45237714
	7				rs761830300	0.0317658	1	45247678
	7				rs58603818	0.0309437	1	45196673
	7				rs58136390	0.00634721	1	45178412
	7				rs72671996	0.00323471	1	45180896
	7				rs10159318	0.00189555	1	45322291
	7				rs549259921	0.00181604	1	45356749
	7				rs17390356	0.00172296	1	45328927
	7				rs17883304	0.0016504	1	45268032
	7				rs60766209	0.00164162	1	45229849
	7				rs17390328	0.00163779	1	45327694
	7				rs12405110	0.00158585	1	45283658
	7				rs111483935	0.00154923	1	45325550
	7				rs114017043	0.00145794	1	45262534
	7				rs12057414	0.00144671	1	45254826
	7				rs2295996	0.00141462	1	45292866
	7				rs3923304	0.00129349	1	45274841
	8	rs139795227	1	1	rs139795227	0.617855	1	92842367
	8				rs150649461	0.372217	1	92925654
	9	rs4498805	1	1	1:110904377_GT_G	0.173116	1	110904377
	9				rs4498805	0.169086	1	110910397
	9				rs4839343	0.120286	1	110886773
	9				rs6677797	0.11931	1	110914285
	9				rs3768460	0.118949	1	110887075
	9				rs36087058	0.0902466	1	110886161
	9				rs12734821	0.0453819	1	110865634
	9				1:110923259_CG_C	0.0413029	1	110923259
	9				rs2018431	0.0308688	1	110926460
	9				rs2036192	0.0267894	1	110865070
	9				rs10776707	0.0259729	1	110874031
	10	rs3838300	1	1	rs3838300	0.518563	1	114442355
	10				rs17464525	0.481415	1	114443899
	11	rs11579626	1	1	rs11579626	0.0516048	1	146741960
	11				rs6685775	0.0496593	1	146744294
	11				rs57078845	0.0462341	1	146722222
	11				rs28706431	0.0404965	1	146727128
	11				rs145332313	0.0396665	1	146750000
	11				rs11239964	0.0381735	1	146753902
	11				rs11239965	0.0370592	1	146753907
	11				1:146725281_AG_A	0.035306	1	146725281
	11				rs6694347	0.0321622	1	146751140
	11				rs3737848	0.0313637	1	146737490
	11				rs11461263	0.0292261	1	146736789
	11				rs3766524	0.0290926	1	146729093
	11				rs7545467	0.0283862	1	146746248
	11				rs6593751	0.0275772	1	146726023
	11				rs140878705	0.0272279	1	146734483
	11				rs3820130	0.0269638	1	146724003
	11				rs59689207	0.0268675	1	146722484
	11				1:146738107_AG_A	0.0266276	1	146738107
	11				rs3737845	0.0263214	1	146724408
	11				rs57388899	0.0262779	1	146773422
	11				1:146728863_CTG_C	0.0258423	1	146728863
	11				rs9661159	0.0234169	1	146757923
	11				rs2275249	0.021312	1	146759320
	11				rs6683243	0.0211887	1	146733422
	11				rs12404113	0.0191976	1	146750343
	11				1:146774742_ACAT_A	0.0146683	1	146774742
	11				1:146716351_CT_C	0.0125414	1	146716351
	11				rs7511989	0.0123945	1	146720160
	11				rs55918563	0.0122542	1	146718973
	11				rs11588753	0.0106095	1	146714427
	11				rs55730785	0.00897705	1	146781427
	11				rs4029449	0.00871833	1	146780121
	11				rs201938702	0.00871657	1	146778485
	11				rs7525622	0.00843008	1	146774116
	11				rs7516430	0.00812243	1	146767062
	11				rs2297752	0.00727312	1	146765454
	11				rs7520661	0.00712127	1	146793149
	11				rs199575221	0.0069457	1	146758635
	11				rs12402309	0.0067386	1	146721983
	11				rs7520841	0.0067115	1	146792677
	11				1:146773903_CAAAG_C	0.00569771	1	146773903
	11				rs58941651	0.00546932	1	146784919
	11				rs59606861	0.00518842	1	146761478
	11				rs885305	0.00495349	1	146786080
	11				rs59180647	0.00451213	1	146772062
	12	rs61818036	1	1	rs61818036	0.106506	1	151364199
	12				rs4971040	0.0500864	1	151366494
	12				rs6587577	0.0472407	1	151402045
	12				1:151369369_CCTTT_C	0.0330722	1	151369369
	12				rs61818037	0.0301898	1	151371147
	12				rs201881885	0.0216524	1	151439221
	12				rs61818039	0.0193787	1	151371690
	12				1:151381320_GA_G	0.0193099	1	151381320
	12				rs3976737	0.0186776	1	151369475
	12				rs1887544	0.0184587	1	151374545
	12				rs7546151	0.0181573	1	151406375
	12				rs3748550	0.018002	1	151384733
	12				rs12044242	0.0179696	1	151370941
	12				rs2864122	0.0178953	1	151370259
	12				1:151381877_GTC_G	0.0177747	1	151381877
	12				rs7172	0.0172513	1	151372138
	12				rs7542776	0.0166753	1	151435159
	12				rs1887545	0.0157656	1	151384711
	12				rs4971042	0.0153552	1	151382476
	12				rs12068368	0.0150878	1	151424971
	12				rs4528122	0.0143378	1	151413790
	12				rs4971043	0.0139922	1	151386152
	12				rs6587573	0.0136525	1	151390390
	12				rs4246526	0.0135404	1	151403916
	12				rs2274535	0.0131867	1	151379250
	12				rs12071705	0.0131166	1	151430504
	12				rs12120726	0.012846	1	151417202
	12				rs11578888	0.0125896	1	151407693
	12				rs11584694	0.0123326	1	151408119
	12				rs2864121	0.01233	1	151390877
	12				rs11589645	0.0121902	1	151389620
	12				rs10736380	0.0121398	1	151428605
	12				rs6689436	0.0121204	1	151389686
	12				rs11204815	0.0120414	1	151422941
	12				rs11204808	0.0118231	1	151391950
	12				rs12047617	0.0118099	1	151392597
	12				rs11801791	0.0115235	1	151387508
	12				rs7546933	0.0115163	1	151385859
	12				rs11204809	0.0113681	1	151395217
	12				rs6587572	0.0108327	1	151386465
	12				rs11204807	0.0106387	1	151389541
	12				rs10749662	0.010216	1	151392944
	12				1:151369315_TCTTC_T	0.0094796	1	151369315
	12				rs4971047	0.00942169	1	151430051
	12				rs2274534	0.00916419	1	151396037
	12				rs12125310	0.00914623	1	151431632
	12				rs11204811	0.00852804	1	151400942
	12				1:151369248_GCTTT_G	0.00741637	1	151369248
	12				rs6587584	0.00724316	1	151441080
	12				1:151401600_TA_T	0.00724072	1	151401600
	12				rs12068166	0.00689194	1	151430704
	12				rs11204824	0.00682075	1	151444333
	12				rs4364884	0.00664637	1	151437008
	12				rs10888414	0.00643239	1	151443165
	12				rs4246527	0.00607981	1	151403948
	12				rs2479385	0.00591264	1	151383321
	12				rs6684333	0.00587505	1	151437590
	12				rs2274533	0.00583706	1	151395782
	12				rs34884031	0.00567327	1	151423038
	12				rs4603	0.00559827	1	151374025
	12				1:151418090_TA_T	0.00543923	1	151418090
	12				rs2495380	0.00504531	1	151393428
	12				rs12751531	0.00495813	1	151411635
	12				rs3118720	0.00493856	1	151388931
	13	rs932002	1	1	rs932002	0.164617	1	226577306
	13				rs907187	0.106501	1	226595647
	13				rs3219082	0.0761355	1	226566401
	13				rs12143101	0.0750741	1	226545785
	13				rs56033994	0.0685808	1	226545433
	13				rs34917861	0.0671227	1	226553490
	13				rs200364836	0.0671227	1	226553494
	13				1:226593875_GA_G	0.0500541	1	226593875
	13				rs34742465	0.0489615	1	226557669
	13				rs2793379	0.038426	1	226596686
	13				rs1136410	0.0367361	1	226555302
	13				rs892348	0.0243207	1	226595377
	13				rs2695243	0.017506	1	226593141
	13				rs1805411	0.0141611	1	226578047
	13				rs2793658	0.0129171	1	226587442
	13				rs1805404	0.0127178	1	226589958
	13				rs1805415	0.011088	1	226570840
	13				rs2695242	0.0106203	1	226594038
	13				rs752307	0.00962693	1	226551529
	13				rs2048425	0.00887164	1	226583142
	13				rs2117114	0.00658008	1	226571619
	13				rs752309	0.00634622	1	226551460
	13				rs2271349	0.00613356	1	226553934
	13				rs3219104	0.00592482	1	226562621
	13				rs1891108	0.00591815	1	226550437
	14	rs9752694	1	1	rs9752694	0.0871684	2	17874177
	14				2:17913965_CA_C	0.0510563	2	17913965
	14				rs60207604	0.0382834	2	17866395
	14				rs2555104	0.0361142	2	17841243
	14				rs4547532	0.0339176	2	17889266
	14				rs11685745	0.028875	2	17883529
	14				rs9306855	0.0287002	2	17889705
	14				2:17864150_CT_C	0.0282641	2	17864150
	14				rs6734462	0.0273366	2	17888457
	14				rs2710660	0.0272799	2	17860983
	14				rs6717034	0.0265452	2	17873722
	14				2:17866653_CTCA_C	0.0262091	2	17866653
	14				rs6716388	0.0261824	2	17885738
	14				rs7562887	0.0254607	2	17884174
	14				rs2433295	0.0249022	2	17864680
	14				rs12469221	0.0238915	2	17898326
	14				rs10167027	0.0236614	2	17874706
	14				rs2555073	0.0234729	2	17865916
	14				rs9752727	0.0225611	2	17874459
	14				rs12476883	0.0220136	2	17910351
	14				rs6756366	0.0214062	2	17823867
	14				rs2033097	0.0208618	2	17887049
	14				rs7587441	0.020542	2	17886653
	14				rs4619612	0.0190258	2	17904290
	14				rs5829604	0.0155993	2	17953055
	14				rs6731131	0.0150482	2	17894461
	14				rs6745843	0.0135313	2	17873391
	14				rs34420389	0.0121366	2	17910020
	14				rs200023423	0.0116808	2	17872726
	14				rs2710656	0.0104525	2	17855377
	14				rs11681810	0.00990335	2	17883451
	14				rs2555076	0.00977188	2	17854891
	14				rs17381084	0.00821998	2	17914056
	14				rs2344692	0.00789828	2	17895937
	14				rs9679094	0.00756296	2	17899584
	14				rs2011820	0.00734112	2	17898953
	14				rs7560823	0.00726894	2	17879411
	14				rs28758291	0.00689883	2	17922131
	14				2:17886224_TA_T	0.00612215	2	17886224
	14				rs201932625	0.00582078	2	17887779
	14				rs2555103	0.00549394	2	17838601
	14				rs1065381	0.00521399	2	17884495
	14				rs2710658	0.00475949	2	17858714
	14				rs7572870	0.0039739	2	17877105
	14				rs2555107	0.00394624	2	17846162
	14				rs2555075	0.00390578	2	17858469
	14				rs7571131	0.00388248	2	17886901
	14				rs7581024	0.00376448	2	17882086
	14				rs2555077	0.00346683	2	17854841
	14				rs747078213	0.00313439	2	17868794
	14				rs2710672	0.00294314	2	17841638
	14				rs2710662	0.00292106	2	17828683
	14				rs773839972	0.0029062	2	17827117
	14				rs2710659	0.00284448	2	17859138
	14				rs2710657	0.00268351	2	17857230
	14				rs16983782	0.00261233	2	17888050
	14				rs2555074	0.00254851	2	17859655
	14				rs2710661	0.00254363	2	17862966
	14				2:17833474_TC_T	0.00236821	2	17833474
	14				rs7566260	0.00171596	2	17875837
	14				rs2710668	0.00169317	2	17837992
	14				rs10166632	0.00167292	2	17904337
	14				rs60230255	0.00162122	2	17833476
	14				rs11681696	0.00161695	2	17883218
	14				rs2710687	0.00161188	2	17821056
	14				rs2710675	0.00159877	2	17848189
	14				rs6745840	0.00158668	2	17838517
	14				rs6709063	0.00157743	2	17843678
	14				rs2710670	0.00156219	2	17839401
	15	rs56178008	1	1	rs56178008	0.264135	2	29098543
	15				rs11690571	0.0842996	2	29075031
	15				rs4477866	0.0372152	2	29009089
	15				rs201940613	0.0168735	2	29007808
	15				rs12185717	0.0164922	2	29069551
	15				2:29026361_CT_C	0.0131304	2	29026361
	15				rs13033423	0.0120304	2	29097013
	15				2:28980900_AT_A	0.0111903	2	28980900
	15				rs6547874	0.0108543	2	28982030
	15				rs557272168	0.0102888	2	29080107
	15				rs6547873	0.0102743	2	28981983
	15				rs7579321	0.010151	2	28983166
	15				rs12475612	0.0100954	2	29030006
	15				rs12714243	0.00952758	2	28992293
	15				rs13030945	0.00943413	2	29087799
	15				rs6737027	0.00909231	2	29070805
	15				rs62131972	0.0087857	2	29044288
	15				rs13382966	0.00875344	2	29068882
	15				rs112972820	0.00824476	2	29096996
	15				rs11127189	0.00814128	2	28992020
	15				rs6752464	0.00801277	2	28989887
	15				rs6728045	0.00798692	2	29083075
	15				rs62131974	0.00797386	2	29046814
	15				2:28985150_CTAAA_C	0.00791447	2	28985150
	15				rs7567861	0.0078586	2	29035849
	15				rs11685682	0.00781543	2	29056801
	15				rs749191760	0.00766042	2	29016262
	15				rs4632297	0.0073862	2	29008425
	15				rs6730321	0.00729653	2	29004299
	15				rs13025081	0.00729465	2	29083850
	15				rs11127190	0.00696864	2	29043212
	15				rs10177006	0.00692992	2	29088256
	15				rs6547882	0.0068987	2	29037001
	15				rs758479013	0.00679631	2	29003787
	15				rs6709674	0.00663692	2	28989667
	15				rs576611597	0.00662836	2	28987784
	15				rs6760186	0.00658808	2	29087274
	15				rs13417543	0.00636701	2	29068457
	15				rs757455543	0.00608893	2	29011337
	15				rs13024443	0.00605665	2	29046185
	15				rs7597048	0.00602044	2	29066756
	15				rs3768666	0.00599533	2	29005870
	15				rs2045886	0.00598354	2	29010517
	15				rs3190	0.0058573	2	29025479
	15				rs12714249	0.00582329	2	29055916
	15				rs10183665	0.00577871	2	28995226
	15				rs13019104	0.00575025	2	29094928
	15				rs12714242	0.00573517	2	28982629
	15				rs4254466	0.00566347	2	29009049
	15				rs12151717	0.00560319	2	29004046
	15				2:28986568_CGTTA_C	0.00555141	2	28986568
	15				rs10179580	0.00551795	2	29088338
	15				rs13019397	0.00541441	2	29016019
	15				2:28989946_CA_C	0.00539399	2	28989946
	15				rs62131973	0.0052801	2	29044437
	15				2:29019056_TA_T	0.00521943	2	29019056
	15				rs779134298	0.00509342	2	29011141
	15				rs13018031	0.00500379	2	29015982
	15				rs13009357	0.00497845	2	29041877
	15				rs4233729	0.00492434	2	29092679
	15				rs13011935	0.0049215	2	29014746
	15				rs7475	0.00486522	2	29023749
	15				rs4132617	0.00482278	2	29031312
	15				rs6547880	0.00467468	2	29018889
	15				rs6547881	0.00460241	2	29032746
	15				2:28993652_CA_C	0.00456401	2	28993652
	15				rs12714246	0.0044711	2	29017358
	15				rs6419696	0.00437915	2	29010339
	15				rs13030835	0.00434333	2	29017474
	15				rs62131975	0.0042643	2	29046908
	15				rs7601720	0.00421731	2	29032478
	15				rs10865508	0.00415193	2	29053704
	15				rs111526969	0.00411395	2	28982814
	15				rs10166861	0.00396468	2	29061111
	15				rs55785599	0.00390746	2	29087814
	15				rs4611608	0.00388035	2	29064536
	15				rs4638745	0.00385921	2	29093803
	15				rs4665436	0.00377393	2	29090227
	15				rs72784066	0.00374536	2	29081175
	15				2:29055709_CT_C	0.0037369	2	29055709
	15				rs66904522	0.00371966	2	29080892
	15				rs4666122	0.00367491	2	29092850
	15				rs67410623	0.00355691	2	29057440
	15				rs34611659	0.00342837	2	29094722
	15				rs57286839	0.00339782	2	29084934
	15				rs7601413	0.00333002	2	29032238
	15				rs4632298	0.00327359	2	29076282
	15				rs11684695	0.00325506	2	29088450
	15				rs4563180	0.00309812	2	29093695
	15				2:29021511_GAC_G	0.00297585	2	29021511
	15				rs6718662	0.00284359	2	29048758
	15				rs12714241	0.0028379	2	28969413
	15				rs77759328	0.00281104	2	29062249
	16	rs12615793	1	1	rs202034370	0.463707	2	54488018
	16				rs202200095	0.0922214	2	54470883
	16				rs965109	0.0697099	2	54473046
	16				rs12615793	0.0673073	2	54475914
	16				rs12615749	0.0643638	2	54475885
	16				rs79336391	0.0613445	2	54479005
	16				2:54435529_TC_T	0.0476404	2	54435529
	16				2:54436965_AC_A	0.0472448	2	54436965
	16				rs62139200	0.0393581	2	54475507
	16	rs202034370	2	1	rs202034370	0.463707	2	54488018
	16				rs202200095	0.0922214	2	54470883
	16				rs965109	0.0697099	2	54473046
	16				rs12615793	0.0673073	2	54475914
	16				rs12615749	0.0643638	2	54475885
	16				rs79336391	0.0613445	2	54479005
	16				2:54435529_TC_T	0.0476404	2	54435529
	16				2:54436965_AC_A	0.0472448	2	54436965
	16				rs62139200	0.0393581	2	54475507
	17	rs12613375	1	1	rs12613375	0.237609	2	58984109
	17				rs77732866	0.236965	2	58979879
	17				rs10865309	0.157487	2	58984870
	17				rs62144560	0.152626	2	58985331
	17				rs12619538	0.0386332	2	58963236
	17				rs2540325	0.030279	2	58965713
	17				rs2540324	0.0251281	2	58968365
	17				rs7557158	0.019745	2	58992235
	17				rs1796435	0.0167447	2	58966082
	17				rs12468250	0.0143107	2	59016868
	17				rs12469156	0.0141884	2	59017103
	17				rs12469159	0.0128589	2	59017115
	18	rs775145631	1	1	rs775145631	0.377705	2	210667432
	18				rs17803849	0.180402	2	210673445
	18				rs1558438	0.139683	2	210670965
	18				rs2041524	0.135088	2	210692570
	18				rs11894326	0.108177	2	210673089
	18				rs731953	0.0185359	2	210675570
	19	rs35671754	1	1	rs35671754	0.195795	2	216220870
	19				rs13029082	0.117616	2	216208235
	19				rs13002052	0.109771	2	216207924
	19				rs4535042	0.0857472	2	216176807
	19				rs12990040	0.0552248	2	216193600
	19				rs12995105	0.0500956	2	216179264
	19				rs33996776	0.0492901	2	216232108
	19				rs6714224	0.0149428	2	216187056
	19				rs60161262	0.0145215	2	216223017
	19				rs2177735	0.0115287	2	216207875
	19				rs1967613	0.00980547	2	216162062
	19				rs13004562	0.0093025	2	216195963
	19				rs141588576	0.00916715	2	216228483
	19				rs13005172	0.00886119	2	216195957
	19				rs4629155	0.00768273	2	216195630
	19				rs57989798	0.00753977	2	216223272
	19				rs10932612	0.00742148	2	216215102
	19				rs6757920	0.00734295	2	216205267
	19				rs13002318	0.00705685	2	216208149
	19				rs7604984	0.00696048	2	216217639
	19				rs10498036	0.00691502	2	216214492
	19				rs35409099	0.0068409	2	216210873
	19				rs12997662	0.00677365	2	216167244
	19				rs13002576	0.00676148	2	216200907
	19				rs6737909	0.00675922	2	216207529
	19				rs11651	0.00654694	2	216229692
	19				rs12477166	0.00648623	2	216216359
	19				rs148605307	0.00616651	2	216222938
	19				rs17448447	0.00616297	2	216209951
	19				rs12992068	0.00613776	2	216218830
	19				rs13028261	0.00613709	2	216216804
	19				rs17447271	0.00604237	2	216165244
	19				rs13012742	0.00592476	2	216218202
	19				rs4672768	0.00588477	2	216214124
	19				rs1880586	0.00571882	2	216195171
	19				rs4316940	0.0056685	2	216208950
	19				rs12477163	0.0055935	2	216216338
	19				rs7563206	0.00543874	2	216190654
	19				rs13010249	0.00531145	2	216209472
	19				rs4673993	0.00524857	2	216212339
	19				rs2372537	0.0050557	2	216193100
	19				rs4673994	0.0050239	2	216221540
	19				rs12990072	0.00488783	2	216193701
	19				rs1997059	0.00482781	2	216205472
	19				rs62204789	0.00474321	2	216217605
	19				rs12999909	0.00464729	2	216219885
	19				rs4673991	0.00458032	2	216212089
	19				rs13023606	0.00448388	2	216224790
	19				rs11903294	0.00425463	2	216180559
	20	rs869785	1	1	rs869785	0.431977	3	24347800
	20				rs869784	0.254887	3	24348008
	20				rs9310736	0.116358	3	24350811
	20				rs113700287	0.107466	3	24334511
	20				rs2361017	0.0268567	3	24341264
	20				rs377257008	0.0237108	3	24341272
	21	rs575032615	1	1	rs145943094	0.416153	3	47881942
	21				rs575032615	0.272828	3	47638657
	21				rs75485436	0.18531	3	47935009
	21				rs115787626	0.0348597	3	47721512
	21				rs6805454	0.0341144	3	48108535
	21				rs184852236	0.0237036	3	47967917
	22	3:49959570_CA_C	1	1	3:49959570_CA_C	0.178916	3	49959570
	22				rs2230590	0.0854852	3	49936102
	22				rs7634084	0.0839042	3	49949834
	22				rs3733135	0.083548	3	49939587
	22				rs9815930	0.0742203	3	49931343
	22				rs9848497	0.0725548	3	49951316
	22				rs62262093	0.0598039	3	49960388
	22				rs11130224	0.0571242	3	49936910
	22				rs3774758	0.0550021	3	49938227
	22				rs6795703	0.0491564	3	49930215
	22				rs11713193	0.0405613	3	49924424
	22				rs1062633	0.0329055	3	49924940
	22				rs868891	0.0154827	3	49949071
	22				rs11709573	0.0141689	3	49956628
	22				rs34034116	0.00965957	3	49959156
	22				rs7627864	0.00942384	3	49926613
	22				rs3774759	0.00942033	3	49939120
	22				rs7615206	0.00876973	3	49937505
	22				rs2280406	0.00750094	3	49941436
	22				rs1317154	0.00608768	3	49910084
	23	rs78491606	1	1	rs78491606	0.951872	3	72891547
	24	rs13062095	1	1	rs13062095	0.160625	3	101267385
	24				rs13088318	0.146848	3	101242751
	24				3:101246981_CT_C	0.0558598	3	101246981
	24				rs4287896	0.0432449	3	101261559
	24				rs55749605	0.0381226	3	101232093
	24				rs144014395	0.036176	3	101233856
	24				rs9829214	0.0256788	3	101258135
	24				rs9859077	0.0249033	3	101136402
	24				rs4580527	0.0244671	3	101258778
	24				rs62280667	0.0240645	3	101084604
	24				rs9825106	0.0234516	3	101257799
	24				rs9814991	0.023067	3	101250166
	24				rs1918405	0.0207598	3	101269038
	24				rs61482049	0.0199479	3	101233858
	24				rs13322987	0.0187636	3	101234358
	24				rs7628681	0.0163081	3	101265823
	24				3:101263319_AT_A	0.0151205	3	101263319
	24				rs9829213	0.0139482	3	101258134
	24				rs28460520	0.0130686	3	101270494
	24				rs1019677	0.0118538	3	101263573
	24				rs6772703	0.010659	3	101232736
	24				rs7631506	0.00976718	3	101242614
	24				rs16843927	0.00892163	3	101231368
	24				rs34255148	0.00884333	3	101230678
	24				rs28565548	0.00844783	3	101230663
	24				rs4524254	0.00659118	3	101146972
	24				rs4456838	0.00659118	3	101146973
	24				rs3846091	0.00508206	3	101217617
	24				rs2178036	0.00483166	3	101227429
	24				rs10936664	0.0045598	3	101215356
	24				rs9874188	0.00421426	3	101172721
	24				rs12630796	0.00416948	3	101230934
	24				rs6441608	0.00391499	3	101181028
	24				rs6771561	0.00369979	3	101196087
	24				rs60701694	0.00363859	3	101167422
	24				rs4683900	0.00362705	3	101134696
	24				rs56075912	0.0033408	3	101135719
	24				rs13087404	0.00329285	3	101140958
	24				3:101064070_GT_G	0.0032652	3	101064070
	24				rs57867809	0.00325663	3	101148054
	24				rs10936607	0.00324943	3	101126327
	24				rs2317748	0.00321439	3	101119578
	24				rs9856435	0.00314863	3	101218228
	24				rs508537	0.00306763	3	101011537
	24				rs551442	0.00306479	3	101065368
	24				rs2433031	0.00304432	3	101066717
	24				rs2682386	0.00304103	3	101068873
	24				rs2553430	0.00303788	3	101089262
	24				rs2682391	0.00302547	3	101101361
	24				rs2553415	0.00296275	3	101095630
	24				rs473702	0.00293544	3	101045977
	24				rs520558	0.00290949	3	101046933
	24				rs2141179	0.00289155	3	101227639
	24				rs6441610	0.00289155	3	101225620
	24				rs4683917	0.00288487	3	101186025
	24				rs2553425	0.00283428	3	101103623
	24				rs188461340	0.00282114	3	101163031
	24				3:101085683_TAAAAA_T	0.00280592	3	101085683
	24				rs2682390	0.00278469	3	101096532
	24				rs2682383	0.00278414	3	101110145
	24				rs2250611	0.0027597	3	101104186
	24				rs2141180	0.00275469	3	101179057
	24				rs2553427	0.00274354	3	101106527
	24				rs497953	0.00270064	3	101043565
	24				rs776613926	0.00264473	3	101075156
	24				rs4683918	0.00263948	3	101189490
	24				rs113095803	0.00258294	3	101152823
	24				rs10936642	0.00250328	3	101194305
	24				rs7636475	0.00249535	3	101198604
	25	rs6776756	1	1	rs202183059	0.392103	3	128203494
	25				rs1986452	0.129393	3	128210342
	25				rs2953120	0.123115	3	128209482
	25				rs2860228	0.115097	3	128209667
	25				rs6789646	0.0799907	3	128215775
	25				rs1806462	0.0781854	3	128206618
	25				rs6776756	0.0417991	3	128215821
	25	rs6776756	2	1	rs2811491	0.0985036	3	128353950
	25				rs2253151	0.0971704	3	128330137
	25				rs4443194	0.0619953	3	128383446
	25				rs4857918	0.0590505	3	128383960
	25				rs2712409	0.0256019	3	128364895
	25				rs58977394	0.024996	3	128337917
	25				rs2811489	0.0248696	3	128337371
	25				rs1127030	0.0234072	3	128338953
	25				rs2712381	0.021892	3	128338600
	25				rs2811488	0.0198584	3	128336517
	25				rs11721026	0.0159289	3	128397926
	25				rs2335236	0.0145117	3	128341718
	25				rs62270806	0.0144089	3	128376269
	25				rs2811499	0.0143295	3	128365685
	25				rs6802464	0.0141949	3	128389213
	25				rs4481171	0.0133547	3	128372003
	25				rs2811492	0.0126887	3	128356279
	25				rs9879928	0.0121655	3	128362548
	25				rs2811500	0.0121143	3	128366256
	25				rs3122175	0.0119912	3	128361276
	25				rs11717399	0.0118481	3	128354334
	25				rs11717358	0.0118107	3	128354176
	25				rs6439135	0.0117895	3	128358633
	25				rs1697	0.0117432	3	128356852
	25				rs7647837	0.0117385	3	128361417
	25				rs4494950	0.0117154	3	128372729
	25				rs2811497	0.011517	3	128363332
	25				rs2002849	0.0111381	3	128364609
	25				rs2878370	0.0110916	3	128370811
	25				rs6806687	0.0110116	3	128391789
	25				rs7641584	0.0104891	3	128392630
	25				rs7650934	0.0104831	3	128392373
	25				rs7627549	0.0103707	3	128353079
	25				rs9289332	0.0100823	3	128387884
	25				rs9842276	0.00994614	3	128385265
	25				rs7613073	0.0099401	3	128388503
	25				rs7636764	0.00987449	3	128346871
	25				rs7646974	0.00987178	3	128346861
	25				rs10934859	0.00985874	3	128370510
	25				rs2811496	0.00979038	3	128359958
	25				rs9852825	0.00971874	3	128387357
	25				rs2811495	0.0096114	3	128359957
	25				rs9880064	0.00960419	3	128355509
	25				rs7650156	0.00957756	3	128361555
	25				rs2712419	0.00955649	3	128340896
	25				rs9841041	0.00951359	3	128361936
	25				rs56141228	0.00947565	3	128386042
	25				rs9841987	0.00947488	3	128385142
	25				rs558180003	0.00930287	3	128416184
	25				rs11453536	0.00920984	3	128348735
	25				rs9844071	0.00880789	3	128350317
	25				rs4481172	0.00805	3	128372657
	25				rs2712371	0.0079343	3	128346214
	25				rs2712417	0.0077277	3	128345179
	25				rs2811490	0.00714516	3	128351755
	25				rs6787559	0.00637516	3	128381086
	25	rs2811491	3	1	rs6776756	0.934497	3	128215821
	25				rs202183059	0.0237202	3	128203494
	26	3:138398778_TA_T	1	1	3:138398778_TA_T	0.0223833	3	138398778
	26				rs141575403	0.0185104	3	138326907
	26				rs9878436	0.0171463	3	138244400
	26				rs1679167	0.0154844	3	138187568
	26				rs34387538	0.0142235	3	138490065
	26				rs1679175	0.0132377	3	138182227
	26				rs168633	0.0129695	3	138495759
	26				rs4678419	0.0122828	3	138172015
	26				rs811793	0.0109591	3	138210855
	26				rs773456	0.0108595	3	138325495
	26				3:138560676_AT_A	0.00931368	3	138560676
	26				rs361076	0.00925697	3	138344699
	26				rs77133943	0.00864982	3	138326399
	26				rs61699523	0.00860071	3	138327951
	26				rs11713049	0.00846826	3	138521679
	26				rs13082808	0.00815122	3	138527702
	26				rs28537119	0.0080265	3	138287837
	26				rs4894353	0.00793676	3	138515083
	26				rs6784610	0.00788079	3	138537022
	26				rs6801207	0.00788054	3	138517354
	26				rs11924814	0.00776964	3	138524411
	26				rs1068685	0.00759779	3	138365552
	26				rs361093	0.00759678	3	138388247
	26				rs540907	0.00747589	3	138465360
	26				rs361075	0.00743879	3	138345118
	26				rs635592	0.00736757	3	138372052
	26				rs448808	0.00734878	3	138464925
	26				rs9834963	0.00725149	3	138514661
	26				rs361077	0.00716766	3	138344528
	26				rs7612106	0.00713684	3	138525773
	26				rs11424724	0.00707688	3	138511189
	26				rs4894354	0.00704875	3	138515180
	26				rs540198	0.00704397	3	138500512
	26				rs642258	0.00700116	3	138333047
	26				rs10804658	0.00687879	3	138333382
	26				rs600590	0.00680391	3	138349407
	26				rs62282169	0.00678511	3	138530395
	26				rs772612	0.00677559	3	138472335
	26				rs7653815	0.00646714	3	138218709
	26				rs404110	0.00623073	3	138502247
	26				rs4894351	0.00622518	3	138499029
	26				rs409507	0.00614599	3	138502149
	26				rs539156	0.00608745	3	138500363
	26				rs1600511	0.00606019	3	138209748
	26				rs7627685	0.00604237	3	138223014
	26				rs6780989	0.00603805	3	138535909
	26				3:138199248_GTAA_G	0.00594441	3	138199248
	26				rs484698	0.00593111	3	138342162
	26				rs140472633	0.00586868	3	138540124
	26				rs11720178	0.00585099	3	138532887
	26				rs476800	0.00584049	3	138474986
	26				rs1720836	0.00581921	3	138180712
	26				rs9879784	0.00581252	3	138533503
	26				rs361069	0.00575504	3	138484057
	26				rs361067	0.00571332	3	138495736
	26				rs413147	0.00561899	3	138510383
	26				rs564455	0.00560361	3	138454981
	26				rs1673612	0.00559566	3	138340728
	26				rs361071	0.005559	3	138487683
	26				rs11717457	0.00550076	3	138490161
	26				rs811322	0.00537002	3	138329862
	26				rs1479930	0.00534215	3	138209344
	26				rs361074	0.00533465	3	138346829
	26				rs473388	0.00532546	3	138458011
	26				rs34845239	0.00527914	3	138370657
	26				rs9823213	0.00522684	3	138508773
	26				rs482334	0.00519715	3	138472633
	26				rs647972	0.00509049	3	138459069
	26				rs2881793	0.00497109	3	138245824
	26				rs9647337	0.00493114	3	138552809
	26				rs9647336	0.00490246	3	138552705
	26				rs2595930	0.00486287	3	138404742
	26				rs470359	0.00483918	3	138368962
	26				3:138519418_GA_G	0.00482897	3	138519418
	26				rs7625326	0.00477765	3	138230499
	26				rs500687	0.00476401	3	138460203
	26				rs9827256	0.0047046	3	138229725
	26				rs13101081	0.00467151	3	138229118
	26				rs2595928	0.00462017	3	138378354
	26				rs71626079	0.00455856	3	138508541
	26				rs371762	0.00450314	3	138512899
	26				rs398065	0.00445745	3	138470391
	26				rs361083	0.00440334	3	138425657
	26				rs13069296	0.00439401	3	138370829
	26				3:138344304_CA_C	0.00436843	3	138344304
	26				rs1673607	0.00429174	3	138289221
	26				rs361094	0.00424288	3	138388575
	26				rs9854852	0.00412741	3	138523640
	26				rs361073	0.00408473	3	138347164
	26				rs1673597	0.00408091	3	138378603
	26				rs361086	0.00396304	3	138381865
	26				rs1400266	0.00387415	3	138522636
	26				rs361072	0.00375409	3	138478544
	26				rs9854577	0.00373592	3	138523641
	26				rs35072452	0.00365355	3	138290911
	26				rs6439819	0.00363477	3	138489798
	26				rs191713	0.00355996	3	138424857
	26				rs9863481	0.00354811	3	138447617
	26				rs6798058	0.0035392	3	138300057
	26				rs2124868	0.00352735	3	138294313
	26				rs11425305	0.00351027	3	138218108
	26				3:138485842_CTT_C	0.00345528	3	138485842
	26				rs618457	0.00344401	3	138364324
	26				rs4305444	0.00344241	3	138428000
	26				rs773448	0.00342999	3	138296036
	26				rs558905	0.00342293	3	138454416
	26				rs60513493	0.00326691	3	138241420
	26				rs11924479	0.00322031	3	138559483
	26				rs497900	0.00321402	3	138433568
	26				rs361059	0.00321335	3	138443067
	26				rs191775	0.00318123	3	138444227
	26				rs491371	0.00317261	3	138458263
	26				rs1066197	0.00316316	3	138366331
	26				rs361088	0.00316069	3	138383201
	26				rs559451	0.00313868	3	138437063
	26				rs587331	0.0030706	3	138299224
	26				rs559313	0.00306642	3	138297982
	26				rs586946	0.00304282	3	138299292
	26				rs773449	0.0030267	3	138296075
	26				rs1673593	0.00301625	3	138274855
	26				rs361081	0.0029976	3	138418082
	26				rs6795203	0.00299666	3	138436068
	26				rs10935288	0.00293529	3	138561857
	26				rs680070	0.00289242	3	138280243
	26				rs361080	0.00288485	3	138417989
	26				rs361082	0.00286602	3	138419647
	26				3:138569375_AT_A	0.00281887	3	138569375
	26				rs1068104	0.00279675	3	138365824
	26				rs191714	0.00273902	3	138426798
	26				rs609497	0.0027384	3	138294316
	26				rs579750	0.00269443	3	138280668
	26				rs361084	0.00269422	3	138426428
	26				rs2348147	0.00268608	3	138420412
	26				3:138251447_CGGTAT_C	0.00255251	3	138251447
	26				rs56007237	0.00253709	3	138369289
	26				rs56370855	0.00251483	3	138370286
	26				rs7643973	0.0025115	3	138251302
	26				rs9817419	0.00250466	3	138252210
	26				rs654459	0.00248252	3	138396661
	26				rs7634745	0.00245873	3	138219923
	26				rs2607796	0.00243714	3	138356417
	26				rs361063	0.00240586	3	138404378
	26				3:138430067_GA_G	0.00234943	3	138430067
	26				rs1663556	0.00232679	3	138396850
	26				rs699151	0.0022822	3	138381102
	26				rs11924443	0.00227227	3	138559438
	26				rs425901	0.00225326	3	138456121
	26				rs607044	0.00219625	3	138470583
	26				rs11915871	0.0021394	3	138322468
	26				rs17484361	0.00213086	3	138562310
	26				rs361060	0.00212263	3	138438892
	26				rs181729	0.00207412	3	138427135
	26				rs603723	0.00207146	3	138378970
	26				rs7620910	0.00204761	3	138287836
	26				3:138359303_ATT_A	0.00204583	3	138359303
	26				rs361092	0.00203903	3	138388191
	26				rs9853998	0.00202771	3	138234605
	26				rs13433948	0.00201502	3	138358240
	26				rs71312597	0.00200803	3	138584936
	26				rs9851887	0.00199491	3	138588081
	26				rs773184	0.00197384	3	138362294
	26				rs4678264	0.00195995	3	138205883
	26				rs550768	0.00195254	3	138361025
	26				rs587005	0.00193983	3	138323582
	26				rs13061496	0.00193341	3	138582432
	26				3:138521391_GA_G	0.00189645	3	138521391
	26				rs439720	0.00185333	3	138424217
	26				3:138238095_ACT_A	0.00183831	3	138238095
	26				rs11706016	0.00181644	3	138581997
	26				rs9822714	0.00177833	3	138508482
	26				rs62282204	0.00170694	3	138584405
	26				rs6773514	0.00169861	3	138563645
	26				rs524164	0.00169735	3	138405597
	26				rs773452	0.00166676	3	138315247
	26				rs2348146	0.00165343	3	138320022
	26				rs2607795	0.00159278	3	138319575
	26				rs664928	0.00153881	3	138318039
	26				rs6776585	0.00153594	3	138517384
	26				rs624099	0.00150947	3	138371699
	26				rs9882957	0.0015053	3	138599529
	26				rs9870355	0.00148075	3	138607119
	26				rs13100110	0.00147311	3	138590387
	26				rs634374	0.00145017	3	138315747
	26				rs244381	0.00142822	3	138441921
	26				rs13072146	0.00142048	3	138583881
	26				rs385254	0.00141904	3	138435158
	26				rs520904	0.00141799	3	138369281
	26				rs9881861	0.00141655	3	138609585
	26				rs611134	0.00141392	3	138255198
	26				rs1672939	0.00139628	3	138276133
	26				rs9853819	0.00137032	3	138491473
	26				rs1379257	0.00136813	3	138278206
	26				3:138198466_CTCAA_C	0.00136192	3	138198466
	26				rs9821694	0.00136015	3	138507929
	26				rs1082037	0.00135435	3	138270155
	26				3:138306132_TA_T	0.00133314	3	138306132
	26				rs6776833	0.00132178	3	138594644
	26				rs9818354	0.00130658	3	138541239
	26				rs361068	0.00129745	3	138496948
	26				rs6800801	0.00128236	3	138547013
	26				rs6781914	0.00127883	3	138523764
	26				rs9853412	0.00126225	3	138575877
	26				3:138512493_TTG_T	0.00125764	3	138512493
	26				rs1088055	0.00125264	3	138259451
	26				rs6794270	0.0012467	3	138536314
	26				rs9812318	0.00123702	3	138600075
	26				rs361089	0.00123078	3	138376323
	26				rs1673624	0.00122733	3	138303964
	26				rs618792	0.00122301	3	138277117
	26				rs6148090	0.00121903	3	138424032
	26				rs361091	0.00121819	3	138388095
	26				rs13085181	0.001218	3	138172752
	26				rs4432674	0.001215	3	138273487
	26				rs369644085	0.00121039	3	138580600
	26				rs9877108	0.00120533	3	138538006
	26				rs1672938	0.00119831	3	138275811
	26				rs9871842	0.00116167	3	138597210
	26				rs11705762	0.00115855	3	138527094
	26				rs9848718	0.00115629	3	138233623
	26				rs773444	0.00115581	3	138306316
	26				rs28408150	0.00115572	3	138526594
	26				rs35214574	0.00115572	3	138528151
	26				3:138457406_TA_T	0.00114739	3	138457406
	26				rs9811052	0.00112142	3	138233803
	26				rs4894350	0.00111332	3	138498986
	26				rs66714953	0.00110421	3	138428170
	26				rs7634571	0.00109812	3	138601910
	26				rs4894352	0.00109348	3	138499181
	26				3:138596505_TG_T	0.00108041	3	138596505
	26				rs28826701	0.00107535	3	138610496
	26				rs35514824	0.0010677	3	138604418
	26				rs11709768	0.00106716	3	138490350
	26				rs361066	0.00106083	3	138495219
	26				rs2881900	0.00104766	3	138549009
	26				rs511207	0.00104427	3	138456233
	26				rs4405948	0.00104061	3	138550079
	26				rs11434112	0.00102001	3	138466460
	26				rs438456	0.00100847	3	138470072
	26				rs62282207	0.000998928	3	138592104
	26				rs9864176	0.000989174	3	138411957
	26				rs6810351	0.000987144	3	138519663
	26				rs200332249	0.000972725	3	138366920
	26				rs550507	0.000960724	3	138262471
	26				rs559160	0.000954841	3	138380069
	26				rs201997168	0.000952143	3	138424028
	26				rs71637085	0.000945463	3	138404262
	26				rs773045	0.000929902	3	138378522
	26				rs539619	0.000920445	3	138455427
	26				3:138559289_CTT_C	0.000915148	3	138559289
	27	rs41272947	1	1	3:160127140_TA_T	0.0945876	3	160127140
	27				rs11418097	0.0719909	3	160049456
	27				rs11373101	0.0456586	3	160058804
	27				rs73154592	0.0346081	3	160137748
	27				rs9799314	0.0295635	3	160082071
	27				rs9968151	0.0258424	3	160126036
	27				rs7634108	0.0246744	3	160124695
	27				rs76996763	0.0246051	3	160086584
	27				rs1451762	0.0237812	3	160131576
	27				rs2305407	0.0237209	3	160130110
	27				rs4616688	0.0223741	3	160042459
	27				rs9798898	0.021106	3	160082154
	27				rs10673842	0.0202754	3	160130592
	27				rs6793560	0.0200073	3	160113469
	27				rs55687857	0.0198519	3	160029964
	27				rs4680580	0.0196817	3	160115004
	27				rs60009222	0.0195635	3	160063356
	27				rs4680576	0.01953	3	160021681
	27				rs4680579	0.0194044	3	160109657
	27				rs1953506	0.0193535	3	160036448
	27				rs4679881	0.0191999	3	160028014
	27				rs6441313	0.0191281	3	160036400
	27				rs869468	0.0189462	3	160047440
	27				rs1451761	0.0188886	3	160131667
	27				rs6803828	0.0188646	3	160058562
	27				rs58665246	0.0187937	3	160043456
	27				rs7611130	0.0187868	3	160106781
	27				rs6441314	0.0183957	3	160061145
	27				rs11918749	0.0182859	3	160067930
	27				rs6791261	0.0179542	3	160016446
	27				rs62272186	0.0178773	3	160046177
	27				rs41272947	0.0170418	3	160119525
	27				rs6441319	0.016573	3	160139696
	27				rs7356111	0.0162036	3	160077846
	27				rs2152425	0.0158297	3	160037904
	27				rs6792612	0.0155139	3	160060748
	27				rs10513551	0.0148184	3	160086055
	27				rs55731730	0.0130577	3	160072378
	27				rs4679885	0.0107081	3	160154747
	27				rs7631792	0.01043	3	160148756
	27				rs13403	0.00808152	3	160152299
	27				rs7629	0.00765332	3	160153305
	27	rs201009932	2	1	3:160127140_TA_T	0.0945876	3	160127140
	27				rs11418097	0.0719909	3	160049456
	27				rs11373101	0.0456586	3	160058804
	27				rs73154592	0.0346081	3	160137748
	27				rs9799314	0.0295635	3	160082071
	27				rs9968151	0.0258424	3	160126036
	27				rs7634108	0.0246744	3	160124695
	27				rs76996763	0.0246051	3	160086584
	27				rs1451762	0.0237812	3	160131576
	27				rs2305407	0.0237209	3	160130110
	27				rs4616688	0.0223741	3	160042459
	27				rs9798898	0.021106	3	160082154
	27				rs10673842	0.0202754	3	160130592
	27				rs6793560	0.0200073	3	160113469
	27				rs55687857	0.0198519	3	160029964
	27				rs4680580	0.0196817	3	160115004
	27				rs60009222	0.0195635	3	160063356
	27				rs4680576	0.01953	3	160021681
	27				rs4680579	0.0194044	3	160109657
	27				rs1953506	0.0193535	3	160036448
	27				rs4679881	0.0191999	3	160028014
	27				rs6441313	0.0191281	3	160036400
	27				rs869468	0.0189462	3	160047440
	27				rs1451761	0.0188886	3	160131667
	27				rs6803828	0.0188646	3	160058562
	27				rs58665246	0.0187937	3	160043456
	27				rs7611130	0.0187868	3	160106781
	27				rs6441314	0.0183957	3	160061145
	27				rs11918749	0.0182859	3	160067930
	27				rs6791261	0.0179542	3	160016446
	27				rs62272186	0.0178773	3	160046177
	27				rs41272947	0.0170418	3	160119525
	27				rs6441319	0.016573	3	160139696
	27				rs7356111	0.0162036	3	160077846
	27				rs2152425	0.0158297	3	160037904
	27				rs6792612	0.0155139	3	160060748
	27				rs10513551	0.0148184	3	160086055
	27				rs55731730	0.0130577	3	160072378
	27				rs4679885	0.0107081	3	160154747
	27				rs7631792	0.01043	3	160148756
	27				rs13403	0.00808152	3	160152299
	27				rs7629	0.00765332	3	160153305
	28	rs146546514	1	1	rs2293607	0.891081	3	169482335
	28				rs12637184	0.0920125	3	169487437
	28	rs146546514	2	1	rs146546514	0.998656	3	169553070
	28	rs146546514	3	1	rs112692595	0.138077	3	169660955
	28				rs76499008	0.0860506	3	169432168
	28				rs111298966	0.0720408	3	169438828
	28				rs28695755	0.069814	3	169433334
	28				rs9881137	0.0615995	3	169426306
	28				rs9878681	0.0598532	3	169424266
	28				rs142168464	0.0596055	3	169423041
	28				rs79829309	0.0583341	3	169420583
	28				rs78407591	0.0573947	3	169419275
	28				rs111324212	0.0564087	3	169660737
	28				rs2251795	0.0425641	3	169491729
	28				rs9878797	0.0190291	3	169529958
	28				rs6806477	0.0158982	3	169396381
	28				3:169392054_TTCTC_T	0.0130096	3	169392054
	28				rs77637176	0.0116554	3	169391541
	28				rs66515054	0.0109181	3	169745621
	28				rs4955710	0.0108372	3	169751175
	28				rs73178449	0.0107939	3	169747955
	28				rs58934405	0.0106761	3	169746761
	28				rs113078147	0.0106152	3	169986702
	28				rs4955709	0.00929311	3	169750937
	28				rs6775783	0.00669647	3	169861358
	28				rs4955711	0.00485456	3	169753570
	28				rs9872760	0.00386197	3	169511603
	28				rs9877153	0.00368175	3	169385268
	28				rs9812049	0.00318665	3	169451961
	28				rs144202555	0.0029575	3	169427897
	28				rs79127610	0.00287525	3	169389753
	28				rs79176199	0.00284971	3	169375646
	28				rs56761528	0.00270059	3	169793312
	28				rs9851480	0.00266389	3	169236053
	28				rs2287480	0.00262434	3	169786711
	28				rs2287481	0.00258561	3	169785660
	28				rs6763055	0.00244798	3	169784954
	28				rs9682052	0.00240773	3	169791061
	28				rs79998725	0.00216991	3	169386905
	28				rs9841623	0.00204026	3	169743326
	28				rs9813796	0.00187499	3	169235971
	28				rs111286999	0.00184918	3	169487896
	28				rs9868972	0.0016411	3	169984683
	28				rs9836076	0.00158423	3	169978084
	28				rs569767249	0.00151605	3	169380659
	28				rs113645001	0.0013373	3	169376717
	28				rs13314293	0.0012198	3	169496531
	28				rs66909655	0.00114217	3	169789316
	28				rs7643378	0.00108232	3	169778463
	28				rs2141594	0.00100693	3	169586069
	28				rs116126218	0.000965298	3	169552889
	28	rs146546514	4	1	rs146217258	0.328353	3	169450830
	28				rs142115864	0.262921	3	169450827
	28				rs74552574	0.244974	3	169407194
	28				rs2251795	0.0249775	3	169491729
	28				rs6775783	0.0223503	3	169861358
	28				rs186896733	0.0130616	3	169467900
	28				rs186655320	0.00804444	3	169232321
	28				rs66515054	0.00519695	3	169745621
	28				rs4955710	0.00441755	3	169751175
	28				rs73178449	0.00439851	3	169747955
	28				rs58934405	0.00434886	3	169746761
	28				rs4955709	0.00382045	3	169750937
	28				rs138551889	0.00368204	3	169312625
	28				rs11541853	0.0027187	3	169755897
	28				rs79127610	0.00267086	3	169389753
	28				rs4955711	0.00259078	3	169753570
	28				rs145148377	0.00174884	3	169599262
	28				rs3755604	0.00165373	3	169762577
	28				rs187578396	0.00161797	3	169407112
	28				rs9841623	0.00150061	3	169743326
	28				rs116126218	0.0014886	3	169552889
	28				rs66909655	0.00140916	3	169789316
	28				rs140095659	0.00116752	3	169562879
	28				rs113170134	0.00112197	3	169760765
	28	rs146546514	5	1	rs35221505	0.245662	3	169523028
	28				rs2251795	0.143879	3	169491729
	28				rs6775783	0.046547	3	169861358
	28				rs66515054	0.0319805	3	169745621
	28				rs4955710	0.0267927	3	169751175
	28				rs73178449	0.0267613	3	169747955
	28				rs58934405	0.0264817	3	169746761
	28				rs80016938	0.0244506	3	169387448
	28				rs4955709	0.0232233	3	169750937
	28				rs116126218	0.0155469	3	169552889
	28				rs79127610	0.0130972	3	169389753
	28				rs4955711	0.0129763	3	169753570
	28				rs140095659	0.0121506	3	169562879
	28				rs11541853	0.0115017	3	169755897
	28				rs2421904	0.0110173	3	169653959
	28				rs140833063	0.0109686	3	169381024
	28				rs9841623	0.00942769	3	169743326
	28				rs13099619	0.00759695	3	169372669
	28				rs35100673	0.00547372	3	169489937
	28				rs66909655	0.00526111	3	169789316
	28				rs3755604	0.00506517	3	169762577
	28				rs78044405	0.00457435	3	169497823
	28				rs56761528	0.00419566	3	169793312
	28				rs2287480	0.00415122	3	169786711
	28				rs2287481	0.00408678	3	169785660
	28				rs6763055	0.00388623	3	169784954
	28				rs9682052	0.00378384	3	169791061
	28				rs113170134	0.00351404	3	169760765
	28				rs368690906	0.00341709	3	169459370
	28				rs9873403	0.00295534	3	169741855
	28				rs9818038	0.00283947	3	169741925
	28				3:169686323_CA_C	0.00278778	3	169686323
	28				rs3348	0.00275575	3	169714142
	28				rs58311244	0.00264113	3	169779050
	28				rs7621777	0.00260266	3	169778259
	28				rs9878797	0.00240442	3	169529958
	28				rs11719255	0.00231754	3	169763315
	28				rs541180128	0.002309	3	169459363
	28				rs375723022	0.00228652	3	169459364
	28				rs2270442	0.00227084	3	169780124
	28				rs2421901	0.00224636	3	169707633
	28				rs2052389	0.0022078	3	169719395
	28				rs143570315	0.00220348	3	169922519
	28				rs28415841	0.00220348	3	169922521
	28				rs140177056	0.00220348	3	169922523
	28				3:169922505_GT_G	0.0021947	3	169922505
	28				rs12635556	0.00213349	3	169689687
	28				rs57900847	0.00211709	3	169688367
	28				rs6790492	0.00207937	3	169717234
	28				rs7643378	0.00207512	3	169778463
	28				rs3772182	0.00201642	3	169695225
	28				rs2052392	0.00200742	3	169689954
	28				rs3772179	0.00200594	3	169698932
	28				rs12632675	0.0020056	3	169689777
	28				rs77950663	0.00200446	3	169915893
	28				rs9416	0.00197562	3	169713732
	28				rs7623535	0.00196592	3	169701478
	28				rs3772180	0.00196494	3	169698740
	28				rs11915994	0.00195936	3	169881373
	28				rs1477210	0.00193434	3	169688018
	28				rs16854644	0.00188506	3	169665555
	28				rs7648495	0.00187635	3	169761723
	28				rs2032742	0.00185998	3	169704056
	28				rs57129693	0.00185195	3	169705701
	28				rs2241293	0.00185078	3	169798751
	28				rs35837798	0.00184458	3	169825007
	28				rs59892304	0.00182442	3	169869531
	28				rs2241295	0.00181763	3	169797935
	28				rs746302401	0.00176518	3	169720593
	28				rs9864318	0.0017563	3	169700004
	28				rs2241294	0.00173399	3	169798087
	28				rs147807222	0.00172936	3	169890162
	28				rs16854825	0.00172091	3	169779375
	28				rs6767251	0.00160242	3	169696343
	28				rs74552574	0.0015546	3	169407194
	28				rs139146185	0.00149295	3	169871468
	28				rs1566426	0.00148334	3	169887114
	28				rs59895856	0.0014781	3	169892066
	28				rs7647273	0.00147623	3	169889903
	28				rs76211656	0.00147317	3	169593981
	28				rs3772183	0.00147209	3	169692437
	28				rs1132237	0.00145968	3	169713483
	28				rs2052388	0.00142814	3	169719893
	28				rs58748645	0.00140723	3	169829050
	28				rs6766761	0.00139721	3	169695883
	28				rs73181221	0.00138808	3	169868019
	28				rs4955585	0.00137505	3	169772965
	28				rs1982786	0.00137143	3	169885538
	28				rs113495038	0.00136797	3	169916164
	28				rs10433356	0.00135552	3	169772514
	28				rs59610400	0.00135493	3	169867260
	28				rs9868869	0.00135102	3	169741250
	28				rs13314354	0.00133284	3	169704552
	28				rs1861935	0.00131491	3	169802930
	28				rs6444897	0.0012884	3	169827153
	28				rs6444898	0.00127976	3	169832116
	28				rs6778063	0.00126484	3	169696218
	28				rs12493997	0.00125501	3	169909865
	28				rs4140757	0.00124385	3	169817867
	28				rs201983860	0.00123887	3	169912516
	28				rs6809704	0.0012329	3	169912748
	28				rs6797517	0.00122226	3	169912832
	28				rs7647169	0.00121906	3	169889764
	28				rs7634463	0.00120053	3	169769957
	28				rs12492192	0.00119445	3	169908121
	28				rs3772177	0.00118548	3	169773852
	28				rs3772175	0.001162	3	169801009
	28				rs75544730	0.00111644	3	169803757
	28				rs34583743	0.00111126	3	169853241
	28				rs7632324	0.00110244	3	169829868
	28				rs1798239	0.00109512	3	169914953
	28				rs73178452	0.00108958	3	169768284
	28				rs1705592	0.00105954	3	169914481
	28				3:169921339_AAAAG_A	0.00104854	3	169921339
	28				rs2160901	0.00104102	3	169752951
	28				rs77067505	0.00103444	3	169895647
	28				rs115416579	0.00101928	3	169601250
	28				rs1684882	0.00101613	3	169918196
	28				rs60776050	0.00101609	3	169744605
	28				3:169919563_CT_C	0.000989699	3	169919563
	28				rs756989052	0.000985505	3	169880772
	28				rs6783660	0.000977697	3	169908779
	28				rs11386033	0.000965235	3	169607390
	28				rs6797319	0.000961993	3	169912609
	28				rs115838781	0.000947737	3	169629938
	28				rs10646670	0.000925423	3	169825476
	28				rs9834784	0.000912948	3	169689352
	28				rs2160898	0.000906956	3	169710363
	28				3:169920514_TA_T	0.000899572	3	169920514
	28				rs12490581	0.000865415	3	169565030
	28				rs1705582	0.000863699	3	169917388
	28				rs1798243	0.000859227	3	169917559
	28				rs79465401	0.000843411	3	169558249
	28				rs1684883	0.000820806	3	169921407
	28				rs9811291	0.000795577	3	169697376
	28				rs55956285	0.000785688	3	169880661
	28				rs9839296	0.000756544	3	169747938
	28				rs7635413	0.000753529	3	169747426
	28				rs9873412	0.000748231	3	169747696
	28				rs9838308	0.000737868	3	169751292
	28				rs6791438	0.000728856	3	169749024
	28				rs55802818	0.000725783	3	169783151
	28				rs6778888	0.000722058	3	169749221
	28				rs7612214	0.000714762	3	169746854
	28				rs6774747	0.000709578	3	169777638
	28				rs6444892	0.000706538	3	169777901
	28				rs9822939	0.000697649	3	169748550
	28				rs6778873	0.000693759	3	169749189
	28				rs9829025	0.000687564	3	169746123
	28				rs112918347	0.000683272	3	169871327
	28				rs4955708	0.000682686	3	169750883
	28				rs11712774	0.000681015	3	169919807
	28				rs4955706	0.000679724	3	169749477
	28				rs6778931	0.00067919	3	169609119
	28				rs147943086	0.000678914	3	169955749
	28				rs4955707	0.00067777	3	169750564
	28				rs6787395	0.000662243	3	169777735
	28				rs6790119	0.000653923	3	169777713
	28				rs759983031	0.000650656	3	169758775
	28				rs6794118	0.000644882	3	169749156
	28				rs115475603	0.000636983	3	169568565
	28				rs1705581	0.000636381	3	169917361
	28				rs6808181	0.000630216	3	169866812
	28				rs73181240	0.00061872	3	169919685
	28				rs1625116	0.000608306	3	169918219
	28				rs1625949	0.000603695	3	169918311
	28				rs112993136	0.000595987	3	169484971
	28				3:169801441_GAAGT_G	0.000591078	3	169801441
	28				rs1290670	0.000578194	3	169643955
	28				rs77426195	0.000572782	3	169923523
	28				rs59514073	0.000572274	3	169788883
	28				rs1798231	0.00056958	3	169921441
	28				rs718205	0.000561841	3	169718125
	28				rs9824474	0.000554832	3	169745527
	28				rs144035162	0.000553092	3	169699912
	28				rs3755605	0.000545893	3	169756119
	28				3:169760672_CT_C	0.000533461	3	169760672
	28				rs148589045	0.000530524	3	169717910
	28				rs73181215	0.000524836	3	169843168
	28				rs74501855	0.000523196	3	169530823
	28				rs6809563	0.000522172	3	169847654
	28				rs771498889	0.000516827	3	169809574
	28				rs57184265	0.000512642	3	169907753
	28				rs1468975	0.000496713	3	169710112
	28				rs140180853	0.000492813	3	169720518
	28				rs67666682	0.000488786	3	169757762
	28				rs371840050	0.000487332	3	169871550
	28				rs3772185	0.00048088	3	169689187
	28				rs11929428	0.000480622	3	169748974
	28				rs74286677	0.000475289	3	169709790
	28				rs1386332	0.000471338	3	169877827
	28				rs150301451	0.000469349	3	169720520
	28				rs5854361	0.000466462	3	169694162
	28				rs1920114	0.00046198	3	169606927
	28				rs9823305	0.000459304	3	169748799
	28	rs2293607	6	1	rs2293607	0.891081	3	169482335
	28				rs12637184	0.0920125	3	169487437
	28	rs2293607	7	1	rs146546514	0.998655	3	169553070
	28	rs2293607	8	1	rs112692595	0.140184	3	169660955
	28				rs76499008	0.0873636	3	169432168
	28				rs111298966	0.0731401	3	169438828
	28				rs28695755	0.0708793	3	169433334
	28				rs9881137	0.0625394	3	169426306
	28				rs9878681	0.0607665	3	169424266
	28				rs142168464	0.060515	3	169423041
	28				rs79829309	0.0592242	3	169420583
	28				rs78407591	0.0582705	3	169419275
	28				rs111324212	0.0572694	3	169660737
	28				rs2251795	0.0432136	3	169491729
	28				rs9878797	0.0193195	3	169529958
	28				rs6806477	0.0161408	3	169396381
	28				3:169392054_TTCTC_T	0.0132081	3	169392054
	28				rs77637176	0.0118333	3	169391541
	28				rs66515054	0.0110847	3	169745621
	28				rs4955710	0.0110026	3	169751175
	28				rs73178449	0.0109586	3	169747955
	28				rs58934405	0.010839	3	169746761
	28				rs4955709	0.00943491	3	169750937
	28				rs6775783	0.00679865	3	169861358
	28				rs4955711	0.00492863	3	169753570
	28				rs9872760	0.0039209	3	169511603
	28				rs9877153	0.00373793	3	169385268
	28				rs9812049	0.00323527	3	169451961
	28				rs144202555	0.00300263	3	169427897
	28				rs79127610	0.00291912	3	169389753
	28				rs79176199	0.00289319	3	169375646
	28				rs56761528	0.0027418	3	169793312
	28				rs9851480	0.00270453	3	169236053
	28				rs2287480	0.00266438	3	169786711
	28				rs2287481	0.00262506	3	169785660
	28				rs6763055	0.00248533	3	169784954
	28				rs9682052	0.00244447	3	169791061
	28				rs79998725	0.00220302	3	169386905
	28				rs9841623	0.00207139	3	169743326
	28				rs9813796	0.0019036	3	169235971
	28				rs111286999	0.00187739	3	169487896
	28				rs9836076	0.0016084	3	169978084
	28				rs569767249	0.00153918	3	169380659
	28				rs113645001	0.00135771	3	169376717
	28				rs13314293	0.00123841	3	169496531
	28				rs66909655	0.0011596	3	169789316
	28				rs7643378	0.00109884	3	169778463
	28	rs2293607	9	1	rs146217258	0.32832	3	169450830
	28				rs142115864	0.262894	3	169450827
	28				rs74552574	0.24495	3	169407194
	28				rs2251795	0.0249749	3	169491729
	28				rs6775783	0.0223481	3	169861358
	28				rs186896733	0.0130603	3	169467900
	28				rs186655320	0.00804363	3	169232321
	28				rs66515054	0.00519642	3	169745621
	28				rs4955710	0.00441711	3	169751175
	28				rs73178449	0.00439806	3	169747955
	28				rs58934405	0.00434842	3	169746761
	28				rs4955709	0.00382006	3	169750937
	28				rs138551889	0.00368167	3	169312625
	28				rs11541853	0.00271843	3	169755897
	28				rs79127610	0.00267059	3	169389753
	28				rs4955711	0.00259052	3	169753570
	28				rs145148377	0.00174867	3	169599262
	28				rs3755604	0.00165356	3	169762577
	28				rs187578396	0.00161781	3	169407112
	28				rs9841623	0.00150046	3	169743326
	28				rs116126218	0.00148845	3	169552889
	28				rs66909655	0.00140902	3	169789316
	28				rs140095659	0.0011674	3	169562879
	28				rs113170134	0.00112185	3	169760765
	28	rs2293607	10	1	rs35221505	0.245565	3	169523028
	28				rs2251795	0.143823	3	169491729
	28				rs6775783	0.0465287	3	169861358
	28				rs66515054	0.0319679	3	169745621
	28				rs4955710	0.0267822	3	169751175
	28				rs73178449	0.0267508	3	169747955
	28				rs58934405	0.0264713	3	169746761
	28				rs80016938	0.024441	3	169387448
	28				rs4955709	0.0232142	3	169750937
	28				rs116126218	0.0155408	3	169552889
	28				rs79127610	0.013092	3	169389753
	28				rs4955711	0.0129712	3	169753570
	28				rs140095659	0.0121459	3	169562879
	28				rs11541853	0.0114971	3	169755897
	28				rs2421904	0.0110129	3	169653959
	28				rs140833063	0.0109642	3	169381024
	28				rs9841623	0.00942399	3	169743326
	28				rs13099619	0.00759396	3	169372669
	28				rs35100673	0.00547156	3	169489937
	28				rs66909655	0.00525904	3	169789316
	28				rs3755604	0.00506317	3	169762577
	28				rs78044405	0.00457255	3	169497823
	28				rs56761528	0.00419401	3	169793312
	28				rs2287480	0.00414959	3	169786711
	28				rs2287481	0.00408517	3	169785660
	28				rs6763055	0.0038847	3	169784954
	28				rs9682052	0.00378235	3	169791061
	28				rs113170134	0.00351266	3	169760765
	28				rs368690906	0.00341575	3	169459370
	28				rs9873403	0.00295418	3	169741855
	28				rs9818038	0.00283835	3	169741925
	28				3:169686323_CA_C	0.00278668	3	169686323
	28				rs3348	0.00275467	3	169714142
	28				rs58311244	0.00264009	3	169779050
	28				rs7621777	0.00260164	3	169778259
	28				rs9878797	0.00240347	3	169529958
	28				rs11719255	0.00231663	3	169763315
	28				rs541180128	0.00230809	3	169459363
	28				rs375723022	0.00228562	3	169459364
	28				rs2270442	0.00226995	3	169780124
	28				rs2421901	0.00224547	3	169707633
	28				rs2052389	0.00220693	3	169719395
	28				rs140177056	0.00220262	3	169922523
	28				rs143570315	0.00220262	3	169922519
	28				rs28415841	0.00220262	3	169922521
	28				3:169922505_GT_G	0.00219384	3	169922505
	28				rs12635556	0.00213265	3	169689687
	28				rs57900847	0.00211626	3	169688367
	28				rs6790492	0.00207856	3	169717234
	28				rs7643378	0.00207431	3	169778463
	28				rs3772182	0.00201563	3	169695225
	28				rs2052392	0.00200663	3	169689954
	28				rs3772179	0.00200515	3	169698932
	28				rs12632675	0.00200481	3	169689777
	28				rs77950663	0.00200367	3	169915893
	28				rs9416	0.00197484	3	169713732
	28				rs7623535	0.00196515	3	169701478
	28				rs3772180	0.00196417	3	169698740
	28				rs11915994	0.00195859	3	169881373
	28				rs1477210	0.00193358	3	169688018
	28				rs16854644	0.00188432	3	169665555
	28				rs7648495	0.00187561	3	169761723
	28				rs2032742	0.00185925	3	169704056
	28				rs57129693	0.00185122	3	169705701
	28				rs2241293	0.00185005	3	169798751
	28				rs35837798	0.00184386	3	169825007
	28				rs59892304	0.0018237	3	169869531
	28				rs2241295	0.00181692	3	169797935
	28				rs746302401	0.00176448	3	169720593
	28				rs9864318	0.0017556	3	169700004
	28				rs2241294	0.0017333	3	169798087
	28				rs147807222	0.00172868	3	169890162
	28				rs16854825	0.00172023	3	169779375
	28				rs6767251	0.00160179	3	169696343
	28				rs74552574	0.00155399	3	169407194
	28				rs139146185	0.00149236	3	169871468
	28				rs1566426	0.00148276	3	169887114
	28				rs59895856	0.00147752	3	169892066
	28				rs7647273	0.00147565	3	169889903
	28				rs76211656	0.00147259	3	169593981
	28				rs3772183	0.00147151	3	169692437
	28				rs1132237	0.00145911	3	169713483
	28				rs2052388	0.00142758	3	169719893
	28				rs58748645	0.00140667	3	169829050
	28				rs6766761	0.00139666	3	169695883
	28				rs73181221	0.00138753	3	169868019
	28				rs4955585	0.00137451	3	169772965
	28				rs1982786	0.00137089	3	169885538
	28				rs113495038	0.00136743	3	169916164
	28				rs10433356	0.00135498	3	169772514
	28				rs59610400	0.0013544	3	169867260
	28				rs9868869	0.00135049	3	169741250
	28				rs13314354	0.00133231	3	169704552
	28				rs1861935	0.0013144	3	169802930
	28				rs6444897	0.00128789	3	169827153
	28				rs6444898	0.00127925	3	169832116
	28				rs6778063	0.00126434	3	169696218
	28				rs12493997	0.00125451	3	169909865
	28				rs4140757	0.00124336	3	169817867
	28				rs201983860	0.00123839	3	169912516
	28				rs6809704	0.00123241	3	169912748
	28				rs6797517	0.00122178	3	169912832
	28				rs7647169	0.00121859	3	169889764
	28				rs7634463	0.00120006	3	169769957
	28				rs12492192	0.00119398	3	169908121
	28				rs3772177	0.00118501	3	169773852
	28				rs3772175	0.00116155	3	169801009
	28				rs75544730	0.001116	3	169803757
	28				rs34583743	0.00111083	3	169853241
	28				rs7632324	0.001102	3	169829868
	28				rs1798239	0.00109469	3	169914953
	28				rs73178452	0.00108915	3	169768284
	28				rs1705592	0.00105912	3	169914481
	28				3:169921339_AAAAG_A	0.00104812	3	169921339
	28				rs2160901	0.00104061	3	169752951
	28				rs77067505	0.00103403	3	169895647
	28				rs115416579	0.00101888	3	169601250
	28				rs1684882	0.00101573	3	169918196
	28				rs60776050	0.00101569	3	169744605
	28				3:169919563_CT_C	0.00098931	3	169919563
	28				rs756989052	0.000985118	3	169880772
	28				rs6783660	0.000977313	3	169908779
	28				rs11386033	0.000964855	3	169607390
	28				rs6797319	0.000961615	3	169912609
	28				rs115838781	0.000947365	3	169629938
	28				rs10646670	0.000925059	3	169825476
	28				rs9834784	0.000912589	3	169689352
	28				rs2160898	0.0009066	3	169710363
	28				3:169920514_TA_T	0.000899218	3	169920514
	28				rs12490581	0.000865074	3	169565030
	28				rs1705582	0.00086336	3	169917388
	28				rs1798243	0.000858889	3	169917559
	28				rs79465401	0.000843079	3	169558249
	28				rs1684883	0.000820483	3	169921407
	28				rs9811291	0.000795264	3	169697376
	28				rs55956285	0.000785379	3	169880661
	28				rs9839296	0.000756247	3	169747938
	28				rs7635413	0.000753233	3	169747426
	28				rs9873412	0.000747936	3	169747696
	28				rs9838308	0.000737578	3	169751292
	28				rs6791438	0.00072857	3	169749024
	28				rs55802818	0.000725497	3	169783151
	28				rs6778888	0.000721774	3	169749221
	28				rs7612214	0.000714481	3	169746854
	28				rs6774747	0.000709299	3	169777638
	28				rs6444892	0.00070626	3	169777901
	28				rs9822939	0.000697375	3	169748550
	28				rs6778873	0.000693486	3	169749189
	28				rs9829025	0.000687294	3	169746123
	28				rs112918347	0.000683003	3	169871327
	28				rs4955708	0.000682417	3	169750883
	28				rs11712774	0.000680747	3	169919807
	28				rs4955706	0.000679457	3	169749477
	28				rs6778931	0.000678923	3	169609119
	28				rs147943086	0.000678647	3	169955749
	28				rs4955707	0.000677503	3	169750564
	28				rs6787395	0.000661983	3	169777735
	28				rs6790119	0.000653666	3	169777713
	28				rs759983031	0.0006504	3	169758775
	28				rs6794118	0.000644629	3	169749156
	28				rs115475603	0.000636733	3	169568565
	28				rs1705581	0.000636131	3	169917361
	28				rs6808181	0.000629969	3	169866812
	28				rs73181240	0.000618477	3	169919685
	28				rs1625116	0.000608066	3	169918219
	28				rs1625949	0.000603457	3	169918311
	28				rs112993136	0.000595753	3	169484971
	28				3:169801441_GAAGT_G	0.000590846	3	169801441
	28				rs1290670	0.000577966	3	169643955
	28				rs77426195	0.000572557	3	169923523
	28				rs59514073	0.000572049	3	169788883
	28				rs1798231	0.000569356	3	169921441
	28				rs718205	0.00056162	3	169718125
	28				rs9824474	0.000554614	3	169745527
	28				rs144035162	0.000552874	3	169699912
	28				rs3755605	0.000545679	3	169756119
	28				3:169760672_CT_C	0.000533251	3	169760672
	28				rs148589045	0.000530315	3	169717910
	28				rs73181215	0.00052463	3	169843168
	28				rs74501855	0.00052299	3	169530823
	28				rs6809563	0.000521967	3	169847654
	28				rs771498889	0.000516624	3	169809574
	28				rs57184265	0.00051244	3	169907753
	28				rs1468975	0.000496518	3	169710112
	28				rs140180853	0.00049262	3	169720518
	28				rs67666682	0.000488594	3	169757762
	28				rs371840050	0.000487141	3	169871550
	28				rs3772185	0.000480691	3	169689187
	28				rs11929428	0.000480433	3	169748974
	28				rs74286677	0.000475102	3	169709790
	28				rs1386332	0.000471153	3	169877827
	28				rs150301451	0.000469165	3	169720520
	28				rs5854361	0.000466279	3	169694162
	28				rs1920114	0.000461799	3	169606927
	28				rs9823305	0.000459123	3	169748799
	28				rs5024085	0.000449009	3	169607678
	29	rs753936006	1	1	rs2282764	0.0452737	4	2255063
	29				rs753936006	0.038825	4	2191750
	29				rs2071659	0.0266332	4	2252624
	29				rs6599419	0.0251123	4	2234651
	29				rs2071658	0.0247735	4	2252980
	29				rs9996465	0.016416	4	2259457
	29				rs9992013	0.0161678	4	2259463
	29				rs2213312	0.0132386	4	2238923
	29				rs419193	0.0126207	4	2165220
	29				rs11937938	0.0121485	4	2213168
	29				rs552518	0.0114978	4	2161429
	29				rs1179	0.0100089	4	2235690
	29				rs551469	0.00958278	4	2163381
	29				rs578855	0.00953107	4	2161979
	29				rs2236999	0.00951781	4	2256798
	29				rs7694049	0.00918013	4	2242921
	29				rs551436	0.00907749	4	2163390
	29				rs11936653	0.00880823	4	2212057
	29				rs475634	0.00871904	4	2156161
	29				rs3046202	0.00806655	4	2201510
	29				rs613861	0.00782277	4	2157848
	29				rs11933669	0.00747651	4	2224187
	29				rs2237000	0.00711189	4	2257917
	29				rs2236998	0.00690372	4	2256716
	29				rs6851446	0.00673882	4	2231600
	29				rs2071657	0.00667941	4	2253815
	29				rs28582471	0.00656615	4	2179875
	29				rs9996701	0.00650989	4	2193412
	29				rs9918081	0.00643421	4	2221089
	29				rs28641048	0.00641761	4	2179876
	29				rs3762940	0.00586511	4	2233366
	29				rs7691069	0.00573111	4	2189687
	29				rs7691608	0.00565964	4	2189944
	29				rs13106122	0.00556399	4	2166169
	29				rs111251430	0.00550727	4	2191369
	29				rs112020880	0.00547626	4	2190947
	29				rs10002583	0.00507516	4	2194953
	29				rs9328764	0.00489986	4	2176454
	29				rs7665858	0.00486821	4	2186833
	29				rs9996707	0.00474623	4	2193416
	29				4:2186297_TA_T	0.00468265	4	2186297
	29				rs7691418	0.0045765	4	2189850
	29				rs575644	0.00450495	4	2152213
	29				rs7691609	0.00440319	4	2189947
	29				rs529966	0.00439728	4	2152449
	29				rs10011549	0.00432766	4	2194946
	29				rs7696453	0.00430826	4	2190103
	29				rs555519	0.00430595	4	2151987
	29				rs28755437	0.00423352	4	2191622
	29				rs7664080	0.00423187	4	2189933
	29				rs531774463	0.00412207	4	2185977
	29				rs112423030	0.00412056	4	2187451
	29				rs35817683	0.0040806	4	2190480
	29				rs10018786	0.00404572	4	2195024
	29				rs28886945	0.00403934	4	2191646
	29				rs7677712	0.00401731	4	2221814
	29				rs10030311	0.00400283	4	2180402
	29				rs28810123	0.00397289	4	2191161
	29				rs10034813	0.00396417	4	2191229
	29				rs7674782	0.00395585	4	2188388
	29				rs146831054	0.00394311	4	2235164
	29				rs28619238	0.00388359	4	2260812
	29				rs7679992	0.00385357	4	2176175
	29				rs2022341	0.00385357	4	2176037
	29				rs7665078	0.00385357	4	2176170
	29				rs57654254	0.00384693	4	2183187
	29				rs11946841	0.00381533	4	2182644
	29				rs7699040	0.00381122	4	2182850
	29				rs11248086	0.00377853	4	2187018
	29				rs12639649	0.00377619	4	2187043
	29				rs7658790	0.00377588	4	2185603
	29				rs7690222	0.00377502	4	2185563
	29				rs9992584	0.00377338	4	2189131
	29				rs7659386	0.00377013	4	2185914
	29				rs796657489	0.00375159	4	2245714
	29				rs6855461	0.00374723	4	2214418
	29				rs6829879	0.00373888	4	2178750
	29				rs11248087	0.00373254	4	2187111
	29				rs7356512	0.0037192	4	2177117
	29				rs28688174	0.00371154	4	2181962
	29				rs12650308	0.00370934	4	2180047
	29				rs12651022	0.00370934	4	2179896
	29				rs6810845	0.00370494	4	2179074
	29				rs35062318	0.0037041	4	2178759
	29				rs6816862	0.0037041	4	2179086
	29				rs35733400	0.0036924	4	2178695
	29				rs35044274	0.0036924	4	2178692
	29				rs35059979	0.00369157	4	2178672
	29				rs6841323	0.00369157	4	2177329
	29				rs6856978	0.00369157	4	2177334
	29				rs7356314	0.00368907	4	2176996
	29				rs7356372	0.00368885	4	2176885
	29				rs6599416	0.00368718	4	2178264
	29				rs2022343	0.00368718	4	2175791
	29				rs6599415	0.00368718	4	2178238
	29				rs2022302	0.00368718	4	2175733
	29				rs2022342	0.00368718	4	2175792
	29				rs7671933	0.00368657	4	2178323
	29				rs6599411	0.00368635	4	2178108
	29				rs6599414	0.00368635	4	2178196
	29				rs6599413	0.00368635	4	2178149
	29				rs10009082	0.00368574	4	2194698
	29				rs10015921	0.00368085	4	2194901
	29				rs28427429	0.00367873	4	2183659
	29				rs28754973	0.00367525	4	2187833
	29				rs10026945	0.00367412	4	2175437
	29				rs10033849	0.00367381	4	2187873
	29				rs7664660	0.00366631	4	2186287
	29				rs1034011	0.00364899	4	2219933
	29				rs7689910	0.00364698	4	2188480
	29				rs9996941	0.00364388	4	2189020
	29				rs7684697	0.00363351	4	2188711
	29				rs10003252	0.00362881	4	2195665
	29				rs10018882	0.00362102	4	2195089
	29				rs33914019	0.00362102	4	2195180
	29				rs10011749	0.00362102	4	2195151
	29				rs10028332	0.00362086	4	2188899
	29				rs2022303	0.00361705	4	2176026
	29				rs9999831	0.00361051	4	2189062
	29				rs9997220	0.00360923	4	2189337
	29				rs7665465	0.00360798	4	2184626
	29				rs10000953	0.00360717	4	2184319
	29				rs7666048	0.00360635	4	2184908
	29				rs7698997	0.00360635	4	2184827
	29				rs28771786	0.00360472	4	2183996
	29				rs7665062	0.00360451	4	2184410
	29				rs28886277	0.00360367	4	2183917
	29				rs7699786	0.00360123	4	2185877
	29				rs10004178	0.00359961	4	2185429
	29				rs28784653	0.00359879	4	2185198
	29				rs7658451	0.00359879	4	2185495
	29				rs7684651	0.00359858	4	2185060
	29				rs7676502	0.00359494	4	2183270
	29				rs28495579	0.00359266	4	2183583
	29				rs7679001	0.00358916	4	2186868
	29				rs7682674	0.00358745	4	2190053
	29				rs6820291	0.00358597	4	2181313
	29				rs10031380	0.00358544	4	2187509
	29				rs6830513	0.00358516	4	2181080
	29				rs6820321	0.00358516	4	2181359
	29				rs7681886	0.00358453	4	2189672
	29				rs35787308	0.00358354	4	2181016
	29				rs10003319	0.00358315	4	2190538
	29				rs28562745	0.00358294	4	2182057
	29				rs12646698	0.00358252	4	2180059
	29				rs12651026	0.0035809	4	2179943
	29				rs28623714	0.00357928	4	2179670
	29				rs10023532	0.0035779	4	2182450
	29				rs9994565	0.00357728	4	2182330
	29				rs28568645	0.00357728	4	2181924
	29				rs28432042	0.00356476	4	2179703
	29				rs9993696	0.00355852	4	2187377
	29				rs12647917	0.00354194	4	2176351
	29				rs11935929	0.00353324	4	2195768
	29				4:2189460_TA_T	0.00353274	4	2189460
	29				rs10006740	0.00353106	4	2191700
	29				rs7666291	0.00352749	4	2185036
	29				rs7356230	0.00352274	4	2176915
	29				rs7680421	0.00351627	4	2182979
	29				rs10031061	0.00341717	4	2187174
	29				rs10003295	0.00340575	4	2191089
	29				rs12648243	0.00337773	4	2187106
	29				rs7684627	0.00335371	4	2185033
	29				4:2183183_GA_G	0.00333885	4	2183183
	29				rs34980083	0.00330613	4	2180912
	29				rs28821266	0.00327546	4	2192446
	29				rs2237001	0.00319809	4	2258850
	29				rs9996240	0.00312669	4	2192934
	29				rs2181396	0.00305324	4	2174482
	29				rs756543733	0.00304566	4	2174124
	29				rs10005657	0.00294415	4	2195750
	29				rs7666644	0.00292602	4	2197313
	29				rs2269487	0.00284659	4	2262191
	29				rs6824531	0.00281638	4	2194374
	29				4:2182830_TAA_T	0.00277678	4	2182830
	29				rs1745335	0.0025576	4	2145720
	29				rs10007101	0.00252035	4	2192671
	29				rs10016105	0.00246812	4	2195128
	30	rs871134	1	1	rs871134	0.759779	4	7044380
	30				rs10004764	0.0951318	4	7041377
	30				rs6815294	0.0745985	4	7042349
	30				rs10937779	0.0359759	4	7039326
	31	rs13129697	1	1	rs13129697	0.245799	4	9926967
	31				rs938558	0.221776	4	9939205
	31				rs4447862	0.179736	4	9931645
	31				rs6449137	0.172431	4	9932479
	31				rs7675964	0.151356	4	9941434
	32	rs4695407	1	1	rs4695407	0.0309873	4	48843372
	32				rs9637562	0.0268896	4	48857743
	32				rs9291326	0.0263495	4	48847859
	32				rs13138269	0.0261224	4	48565101
	32				rs11734191	0.0248729	4	48874120
	32				rs7687992	0.0240125	4	48875926
	32				rs11733534	0.0237653	4	48851540
	32				rs13152270	0.0237262	4	48873763
	32				rs11729065	0.0223751	4	48848519
	32				rs10213605	0.0206814	4	48869217
	32				rs10213548	0.0206235	4	48869033
	32				rs12374247	0.020473	4	48868417
	32				rs9997920	0.0203275	4	48842672
	32				rs12164529	0.0201953	4	48868419
	32				rs3761729	0.0192449	4	48851937
	32				rs3840110	0.0188856	4	48861238
	32				rs6843340	0.0188578	4	48619937
	32				rs11520539	0.0156514	4	48821762
	32				rs4694904	0.0152824	4	48808411
	32				rs7689524	0.0145051	4	48562628
	32				rs11933919	0.0143771	4	48600773
	32				rs7697851	0.0134086	4	48483930
	32				rs13108474	0.0126051	4	48618432
	32				rs7693461	0.0112852	4	48568259
	32				rs2354348	0.0108519	4	48611149
	32				rs6447651	0.010721	4	48709424
	32				rs28470767	0.0104246	4	48609931
	32				rs17575720	0.0104026	4	48572205
	32				rs34558821	0.0101247	4	48588742
	32				rs11727343	0.0100707	4	48806197
	32				rs6447645	0.0100436	4	48571364
	32				rs11734019	0.00985224	4	48585325
	32				rs6814811	0.00954304	4	48740596
	32				rs6447647	0.00946922	4	48590870
	32				rs13142540	0.00904345	4	48783587
	32				4:48839280_GT_G	0.00901947	4	48839280
	32				rs1876469	0.00877219	4	48627192
	32				rs13113370	0.00859079	4	48706182
	32				rs2089503	0.00858921	4	48596487
	32				rs1554258	0.00856983	4	48749117
	32				rs7678379	0.00854131	4	48481149
	32				rs7679210	0.00839801	4	48576664
	32				rs6856448	0.00830239	4	48599491
	32				rs10030853	0.00820168	4	48598393
	32				rs10008265	0.00818415	4	48745442
	32				rs1554256	0.00809027	4	48764009
	32				rs1589107	0.00805809	4	48762674
	32				rs7682859	0.00798785	4	48704731
	32				rs10003273	0.00797283	4	48756537
	32				rs58682247	0.00758048	4	48773794
	32				rs2354312	0.00745239	4	48670748
	32				rs7660206	0.00733236	4	48765787
	32				rs10030106	0.00725083	4	48715605
	32				rs11945562	0.00720105	4	48486598
	32				rs10049761	0.00680136	4	48686957
	32				rs752108863	0.0067718	4	48755767
	32				rs7683398	0.0067183	4	48546153
	32				rs13119504	0.00667128	4	48684999
	32				rs6819159	0.0064422	4	48528103
	32				rs10938537	0.00639143	4	48643648
	32				rs7667288	0.00633441	4	48659393
	32				rs955683	0.00632073	4	48720194
	32				rs1507862	0.00582894	4	48533674
	32				rs6818954	0.00580552	4	48673540
	32				rs952289	0.00577489	4	48547041
	32				rs12503599	0.00560753	4	48541032
	32				rs13108799	0.00555577	4	48665612
	32				rs7670939	0.00552433	4	48703516
	32				rs10018344	0.00543383	4	48498670
	32				rs11737677	0.00531415	4	48654307
	32				rs10938534	0.00531232	4	48526639
	32				rs10031777	0.00527005	4	48498290
	32				4:48481204_CCATGCCTA_C	0.0051798	4	48481204
	32				rs13119041	0.00517329	4	48645230
	32				4:48772987_GCA_G	0.00516079	4	48772987
	32				rs992423	0.00512115	4	48481976
	32				rs2056201	0.00509558	4	48776829
	32				rs11394091	0.00506389	4	48596967
	32				rs17472365	0.00506389	4	48596973
	32				4:48534247_TA_T	0.00491892	4	48534247
	32				rs13151534	0.00488427	4	48616989
	32				rs9992072	0.00465239	4	48555679
	32				rs10011896	0.00456263	4	48716818
	32				rs7661515	0.00442035	4	48517352
	32				rs35636867	0.00431415	4	48725957
	32				rs11728565	0.00430466	4	48641133
	32				rs13127730	0.0042591	4	48590606
	32				rs756661891	0.00418019	4	48671705
	32				4:48635898_ATG_A	0.0041753	4	48635898
	32				rs6836632	0.00400249	4	48485075
	32				rs10029732	0.00383473	4	48498679
	32				rs6819193	0.00350678	4	48673683
	32				rs10008285	0.0033071	4	48715421
	33	rs35500378	1	1	rs35500378	0.0506855	4	122729413
	33				rs10024820	0.0472064	4	122781402
	33				rs11733882	0.0434804	4	122759991
	33				rs6845901	0.0427709	4	122736053
	33				4:122726948_ATTCTTTTTTTTTT_A	0.0427179	4	122726948
	33				rs17005256	0.0418574	4	122755245
	33				rs5004355	0.041817	4	122732216
	33				rs35495505	0.0411985	4	122798413
	33				rs13145213	0.0401006	4	122750079
	33				rs9999362	0.0379875	4	122729505
	33				rs6811867	0.0355906	4	122724751
	33				rs35341163	0.0297393	4	122759166
	33				rs67775544	0.0291613	4	122796917
	33				rs4833236	0.0286344	4	122776067
	33				rs12510839	0.0285213	4	122760968
	33				rs769236	0.0275337	4	122745038
	33				rs10084948	0.027485	4	122765649
	33				rs3762840	0.027424	4	122746596
	33				rs3811742	0.0273949	4	122722693
	33				rs9995319	0.027225	4	122770677
	33				rs13119055	0.0265924	4	122755162
	33				rs13152701	0.0261034	4	122751061
	33				rs3217772	0.024538	4	122739183
	33				rs1048433	0.0235233	4	122748996
	33				rs2271176	0.0233957	4	122791601
	33				rs9998785	0.0227661	4	122728965
	33				rs966555	0.0223104	4	122778985
	33				rs10023020	0.022233	4	122724604
	33				rs6830443	0.019761	4	122725303
	33				rs3217754	0.0190237	4	122746285
	33				rs752441708	0.0182507	4	122772534
	34	rs4435700	1	1	rs6536702	0.317044	4	164028105
	34				rs4691895	0.113945	4	164048199
	34				rs4691893	0.0604963	4	164022111
	34				rs1564313	0.0441112	4	164075750
	34				rs1351222	0.043685	4	164076558
	34				rs1824885	0.0406139	4	164075133
	34				rs4691070	0.0385861	4	164021830
	34				rs1824884	0.0333172	4	164097794
	34				rs2086240	0.0303618	4	164098317
	34				rs1824886	0.0243386	4	164075062
	34				rs9654227	0.0214366	4	164021565
	34				rs9654226	0.0206961	4	164021473
	34				rs10006476	0.0206659	4	164020879
	34				rs4435700	0.0180846	4	164020174
	34				rs2874185	0.0135293	4	164022341
	34				rs28840093	0.0129368	4	164022385
	34				rs7665892	0.0120136	4	164015026
	34				rs4691896	0.0118087	4	164085425
	34				rs6841345	0.010453	4	164030273
	34				rs10031393	0.0100611	4	164021092
	34				rs4485770	0.00966082	4	164020175
	34				rs6811980	0.00932434	4	164034530
	34				rs9992504	0.00779629	4	164019615
	34				rs10857351	0.0073056	4	164062809
	34				rs4691069	0.00643953	4	164020815
	34				rs936564	0.00622386	4	164019763
	34				rs2320615	0.0057496	4	164069949
	34	rs4435700	2	1	rs113580095	1	4	164065720
	34	rs4435700	3	1	rs6839886	0.0993296	4	164059657
	34				rs6825992	0.0691411	4	164036726
	34				rs715811	0.0691087	4	164037459
	34				rs28815012	0.0632868	4	164051818
	34				rs60735607	0.0553586	4	164047844
	34				rs4402993	0.0530181	4	164075977
	34				rs11100481	0.0524384	4	164048723
	34				rs3195782	0.0505354	4	164045677
	34				rs1463556	0.050298	4	164072227
	34				rs7670843	0.0435055	4	164089399
	34				rs11938842	0.0430678	4	164071626
	34				rs4123895	0.0425105	4	164075278
	34				rs1061075	0.0414821	4	164049916
	34				rs12331717	0.0411878	4	164088059
	34				rs6823843	0.0392411	4	164069823
	34				rs7672402	0.0310074	4	164090138
	34				rs4349556	0.0291329	4	164076048
	34				rs1382656	0.027031	4	164092066
	34				rs28584666	0.0219027	4	164067105
	34				rs16999449	0.0206909	4	164036336
	34				rs17043376	0.0176812	4	164044888
	34	rs9990898	4	1	rs6536702	0.317044	4	164028105
	34				rs4691895	0.113945	4	164048199
	34				rs4691893	0.0604963	4	164022111
	34				rs1564313	0.0441112	4	164075750
	34				rs1351222	0.043685	4	164076558
	34				rs1824885	0.0406139	4	164075133
	34				rs4691070	0.0385861	4	164021830
	34				rs1824884	0.0333172	4	164097794
	34				rs2086240	0.0303618	4	164098317
	34				rs1824886	0.0243386	4	164075062
	34				rs9654227	0.0214366	4	164021565
	34				rs9654226	0.0206961	4	164021473
	34				rs10006476	0.0206659	4	164020879
	34				rs4435700	0.0180846	4	164020174
	34				rs2874185	0.0135293	4	164022341
	34				rs28840093	0.0129368	4	164022385
	34				rs7665892	0.0120136	4	164015026
	34				rs4691896	0.0118087	4	164085425
	34				rs6841345	0.010453	4	164030273
	34				rs10031393	0.0100611	4	164021092
	34				rs4485770	0.00966082	4	164020175
	34				rs6811980	0.00932434	4	164034530
	34				rs9992504	0.00779629	4	164019615
	34				rs10857351	0.0073056	4	164062809
	34				rs4691069	0.00643953	4	164020815
	34				rs936564	0.00622386	4	164019763
	34				rs2320615	0.0057496	4	164069949
	34	rs9990898	5	1	rs113580095	1	4	164065720
	34	rs9990898	6	1	rs6839886	0.0993296	4	164059657
	34				rs6825992	0.0691411	4	164036726
	34				rs715811	0.0691087	4	164037459
	34				rs28815012	0.0632868	4	164051818
	34				rs60735607	0.0553586	4	164047844
	34				rs4402993	0.0530181	4	164075977
	34				rs11100481	0.0524384	4	164048723
	34				rs3195782	0.0505354	4	164045677
	34				rs1463556	0.050298	4	164072227
	34				rs7670843	0.0435055	4	164089399
	34				rs11938842	0.0430678	4	164071626
	34				rs4123895	0.0425105	4	164075278
	34				rs1061075	0.0414821	4	164049916
	34				rs12331717	0.0411878	4	164088059
	34				rs6823843	0.0392411	4	164069823
	34				rs7672402	0.0310074	4	164090138
	34				rs4349556	0.0291329	4	164076048
	34				rs1382656	0.027031	4	164092066
	34				rs28584666	0.0219027	4	164067105
	34				rs16999449	0.0206909	4	164036336
	34				rs17043376	0.0176812	4	164044888
	34	rs72631678	7	1	rs6536702	0.317044	4	164028105
	34				rs4691895	0.113945	4	164048199
	34				rs4691893	0.0604963	4	164022111
	34				rs1564313	0.0441112	4	164075750
	34				rs1351222	0.043685	4	164076558
	34				rs1824885	0.0406139	4	164075133
	34				rs4691070	0.0385861	4	164021830
	34				rs1824884	0.0333172	4	164097794
	34				rs2086240	0.0303618	4	164098317
	34				rs1824886	0.0243386	4	164075062
	34				rs9654227	0.0214366	4	164021565
	34				rs9654226	0.0206961	4	164021473
	34				rs10006476	0.0206659	4	164020879
	34				rs4435700	0.0180846	4	164020174
	34				rs2874185	0.0135293	4	164022341
	34				rs28840093	0.0129368	4	164022385
	34				rs7665892	0.0120136	4	164015026
	34				rs4691896	0.0118087	4	164085425
	34				rs6841345	0.010453	4	164030273
	34				rs10031393	0.0100611	4	164021092
	34				rs4485770	0.00966082	4	164020175
	34				rs6811980	0.00932434	4	164034530
[truncated: 5,526 more rows]

## Sheet: Supplementary Table 4
	Supplementary Table 4. VEP annotations with high and moderate impact. Functional annotation for all variants identified within the 95% credible sets produced from fine-mapping collected from VEP. Here we show only those variants that are predicted to have either high or moderate impact. We identify each 'Locus' by a given numerical ID to allow easy cross-tabulations of evidence based on a consist…
	Locus	C-var	RSID	CHR	BP_GRCh37	Allele	Consequence	Impact	Symbol	Gene	Feature type	Feature	Biotype	Exon	Intron	cdna_position	cds_position	protein_position	amino_acids	codons	existing_variation	strand	flags	symbol_source	hgnc_id	canonical	mane	tsl	appris	sift	polyphen	domains	af	afr_af	amr_af	eas_af	eur_af	sas_af	aa_af	ea_af	gnomad_af	gnomad_afr_af	gnomad_amr_af	gnomad_asj_af	gnomad_eas_af	gnomad_fin_af	gnomad_nfe_af	gnomad_oth_af	gnomad_sas_af
	1		rs115976717	1	11134005	C	missense_variant	MODERATE	EXOSC10	ENSG00000171824	Transcript	ENST00000376936.4	protein_coding	19/25	-	2193	2143	715	T/A	Acc/Gcc	rs115976717	-1	-	HGNC	9138	YES	-	-	-	deleterious(0.01)	benign(0.006)	PANTHER:PTHR12124,PANTHER:PTHR12124:SF42	0.0014	0	0.0014	0	0.006	0	0	0.003605	0.001794	0.0008612	0.00188	0.0007937	0	0.0001848	0.003024	0.001955	0.0001307
	2		rs2072671	1	20915701	C	missense_variant	MODERATE	CDA	ENSG00000158825	Transcript	ENST00000375071.3	protein_coding	1/4	-	261	79	27	K/Q	Aag/Cag	rs2072671,CM984152	1	-	HGNC	1712	YES	-	-	-	tolerated(0.11)	benign(0.007)	Gene3D:3.40.140.10,Pfam:PF00383,PANTHER:PTHR11644,Superfamily:SSF53927,TIGRFAM:TIGR01354	0.1927	0.0673	0.3055	0.122	0.3141	0.2301	0.1035	0.3463	0.2796	0.08537	0.2878	0.433	0.1189	0.2001	0.3454	0.3142	0.2252
	4	1	rs6669563	1	32279629	A	missense_variant	MODERATE	SPOCD1	ENSG00000134668	Transcript	ENST00000360482.2	protein_coding	2/16	-	1436	1306	436	R/W	Cgg/Tgg	rs6669563	-1	-	HGNC	26338	YES	-	-	-	deleterious(0.03)	benign(0.12)	PANTHER:PTHR14914:SF5,PANTHER:PTHR14914	0.3462	0.1876	0.4957	0.4226	0.4374	0.2822	0.2247	0.4378	0.4139	0.2111	0.4941	0.4887	0.4367	0.4671	0.4422	0.4281	0.2471
	7		rs59895800	1	45250007	G	missense_variant	MODERATE	BEST4	ENSG00000142959	Transcript	ENST00000372207.3	protein_coding	9/9	-	1297	1297	433	V/L	Gtg/Ctg	rs59895800	-1	-	HGNC	17106	YES	-	-	-	tolerated(0.39)	benign(0)	PANTHER:PTHR10736:SF3,PANTHER:PTHR10736	0.1432	0.0726	0.1542	0.1597	0.2078	0.1472	-	-	0.1854	0.1471	0.1731	0.125	0.1655	0.1756	0.2042	0.1716	0.196
	11		rs11588753	1	146714427	C	missense_variant	MODERATE	CHD1L	ENSG00000131778	Transcript	ENST00000369258.4	protein_coding	1/23	-	94	74	25	R/P	cGa/cCa	rs11588753	1	-	HGNC	1916	YES	-	-	-	tolerated_low_confidence(0.1)	benign(0)	-	0.1176	0.062	0.1383	0.131	0.1133	0.1687	0.06749	0.07805	0.12	0.074	0.159	0.08532	0.1967	0.1261	0.1043	0.1121	0.1714
	11		rs2275249	1	146759320	G	missense_variant	MODERATE	CHD1L	ENSG00000131778	Transcript	ENST00000369258.4	protein_coding	19/23	-	2248	2228	743	S/C	tCt/tGt	rs2275249	1	-	HGNC	1916	YES	-	-	-	deleterious(0)	probably_damaging(0.987)	PROSITE_profiles:PS51154,PANTHER:PTHR10799,PANTHER:PTHR10799:SF558,Superfamily:SSF52949	0.1052	0.0174	0.1383	0.127	0.1143	0.1687	0.0286	0.08791	0.1049	0.02823	0.1243	0.06852	0.155	0.126	0.0909	0.09733	0.1435
	12		rs4603	1	151374025	C	missense_variant	MODERATE	PSMB4	ENSG00000159377	Transcript	ENST00000290541.6	protein_coding	6/7	-	755	701	234	I/T	aTc/aCc	rs4603	1	-	HGNC	9541	YES	-	-	-	deleterious(0.01)	possibly_damaging(0.776)	Gene3D:3.60.20.10,Pfam:PF00227,PIRSF:PIRSF001213,PROSITE_profiles:PS51476,PANTHER:PTHR11599,PANTHER:PTHR11599:SF5,Superfamily:SSF56235	0.1921	0.0666	0.3026	0.3165	0.1461	0.2025	0.09419	0.1728	0.1982	0.08664	0.2575	0.1994	0.361	0.1576	0.1724	0.1859	0.2189
	13		rs1136410	1	226555302	G	missense_variant	MODERATE	PARP1	ENSG00000143799	Transcript	ENST00000366794.5	protein_coding	17/23	-	2429	2285	762	V/A	gTg/gCg	rs1136410,CM042761	-1	-	HGNC	270	YES	-	-	-	deleterious(0.02)	possibly_damaging(0.677)	PROSITE_profiles:PS51060,PANTHER:PTHR15447:SF13,PANTHER:PTHR15447,Gene3D:1.20.142.10,Pfam:PF02877,PIRSF:PIRSF000489,Superfamily:SSF47587	0.1969	0.0371	0.3516	0.4365	0.1541	0.1002	0.05288	0.1594	0.2131	0.04866	0.4231	0.1596	0.4477	0.2342	0.1664	0.1921	0.1026
	14		rs1065381	2	17884495	T	missense_variant	MODERATE	SMC6	ENSG00000163029	Transcript	ENST00000448223.2	protein_coding	19/28	-	2341	2071	691	A/T	Gcc/Acc	rs1065381	-1	-	HGNC	20466	YES	-	-	-	tolerated(0.16)	benign(0.001)	Coiled-coils_(Ncoils):Coil,Pfam:PF02463,PANTHER:PTHR19306,PANTHER:PTHR19306:SF2	0.2065	0.3548	0.2161	0.0119	0.3241	0.0787	0.3168	0.3334	0.2575	0.3166	0.144	0.3181	0.01424	0.401	0.3304	0.279	0.1026
	22		rs1062633	3	49924940	C	missense_variant	MODERATE	MST1R	ENSG00000164078	Transcript	ENST00000296474.3	protein_coding	20/20	-	4031	4003	1335	R/G	Aga/Gga	rs1062633	-1	-	HGNC	7381	YES	-	-	-	tolerated(1)	benign(0)	Gene3D:1.10.510.10,Pfam:PF07714,PIRSF:PIRSF000617,PROSITE_profiles:PS50011,PANTHER:PTHR24416,PANTHER:PTHR24416:SF113,SMART:SM00219,Superfamily:SSF56112	0.4191	0.7443	0.3761	0.1438	0.498	0.2127	0.6739	0.506	0.4084	0.6862	0.2893	0.4017	0.1473	0.3886	0.4969	0.4411	0.2333
	22		rs2230590	3	49936102	C	missense_variant	MODERATE	MST1R	ENSG00000164078	Transcript	ENST00000296474.3	protein_coding	4/20	-	1596	1568	523	Q/R	cAa/cGa	rs2230590	-1	-	HGNC	7381	YES	-	-	-	tolerated(1)	benign(0)	Gene3D:2.130.10.10,PIRSF:PIRSF000617,PANTHER:PTHR24416,PANTHER:PTHR24416:SF113,Superfamily:SSF103575	0.4165	0.7368	0.3761	0.1429	0.497	0.2117	0.6675	0.5058	0.4075	0.6775	0.2889	0.402	0.1464	0.3888	0.4966	0.4411	0.2333
	23	1	rs78491606	3	72891547	C	missense_variant	MODERATE	SHQ1	ENSG00000144736	Transcript	ENST00000325599.8	protein_coding	3/11	-	355	215	72	F/C	tTt/tGt	rs78491606	-1	-	HGNC	25543	YES	-	-	-	deleterious(0)	probably_damaging(0.971)	Superfamily:SSF49764,PANTHER:PTHR12967:SF0,PANTHER:PTHR12967,PROSITE_profiles:PS51203	0.0042	0.0008	0.0058	0	0.0149	0.001	0.004312	0.01826	0.01396	0.002723	0.005949	0.00923	0	0.02841	0.02123	0.01131	0.002191
	24		rs2433031	3	101066717	A	missense_variant,splice_region_variant	MODERATE	SENP7	ENSG00000138468	Transcript	ENST00000394095.2	protein_coding	13/24	-	1890	1836	612	Q/H	caA/caT	rs2433031	-1	-	HGNC	30402	YES	-	-	-	deleterious(0.04)	possibly_damaging(0.753)	PANTHER:PTHR12438,PANTHER:PTHR12438:SF3	0.3011	0.177	0.2767	0.3403	0.3827	0.362	0.2245	0.3683	0.3424	0.2099	0.1854	0.3334	0.3614	0.4099	0.3747	0.3462	0.3425
	26		rs1673607	3	138289221	T	missense_variant	MODERATE	CEP70	ENSG00000114107	Transcript	ENST00000264982.3	protein_coding	6/18	-	671	404	135	S/N	aGt/aAt	rs1673607	-1	-	HGNC	29972	YES	-	-	-	tolerated(0.69)	benign(0)	PANTHER:PTHR14594,PANTHER:PTHR14594:SF1	0.6907	0.5923	0.7061	0.9425	0.5338	0.7147	0.597	0.5513	0.6282	0.5944	0.7739	0.4988	0.9537	0.6267	0.5424	0.5988	0.6665
	28		rs9872760	3	169511603	A	missense_variant	MODERATE	LRRC34	ENSG00000171757	Transcript	ENST00000446859.1	protein_coding	11/11	-	1331	1215	405	M/I	atG/atT	rs9872760	-1	-	HGNC	28408	YES	-	-	-	tolerated(0.29)	benign(0.034)	Gene3D:3.80.10.10,PANTHER:PTHR24111,Superfamily:SSF52047	0.0182	0.0658	0.0058	0	0	0	0.0522	0.0001163	0.004128	0.05686	0.002249	0	0	0	7.235e-05	0.001156	0.0001014
	29		rs9328764	4	2176454	A	missense_variant	MODERATE	POLN	ENSG00000130997	Transcript	ENST00000511885.2	protein_coding	10/26	-	1627	1273	425	R/C	Cgt/Tgt	rs9328764	-1	-	HGNC	18870	YES	-	-	-	tolerated(1)	benign(0)	Gene3D:3.30.420.10,PANTHER:PTHR10133,PANTHER:PTHR10133:SF27,Superfamily:SSF56672	0.3219	0.5703	0.2435	0.373	0.1243	0.1922	0.5039	0.1157	0.1853	0.519	0.2517	0.1513	0.3917	0.09405	0.1139	0.1778	0.1534
	29		rs10011549	4	2194946	T	missense_variant	MODERATE	POLN	ENSG00000130997	Transcript	ENST00000511885.2	protein_coding	7/26	-	1360	1006	336	G/S	Ggc/Agc	rs10011549	-1	-	HGNC	18870	YES	-	-	-	tolerated(0.43)	benign(0.003)	PANTHER:PTHR10133,PANTHER:PTHR10133:SF27	0.3307	0.6029	0.2464	0.372	0.1243	0.1922	0.5352	0.1153	0.1843	0.5477	0.2472	0.1504	0.386	0.09345	0.1126	0.1765	0.1493
	29		rs10018786	4	2195024	G	missense_variant	MODERATE	POLN	ENSG00000130997	Transcript	ENST00000511885.2	protein_coding	7/26	-	1282	928	310	M/L	Atg/Ctg	rs10018786	-1	-	HGNC	18870	YES	-	-	-	tolerated(1)	benign(0)	PANTHER:PTHR10133,PANTHER:PTHR10133:SF27	0.3307	0.6029	0.2464	0.372	0.1243	0.1922	0.535	0.1152	0.1845	0.5483	0.2478	0.151	0.3855	0.09378	0.1129	0.1758	0.1493
	30	1	rs871134	4	7044380	T	missense_variant	MODERATE	CCDC96	ENSG00000173013	Transcript	ENST00000310085.4	protein_coding	1/1	-	349	286	96	E/K	Gag/Aag	rs871134	-1	-	HGNC	26900	YES	-	-	-	deleterious_low_confidence(0.04)	benign(0.003)	Low_complexity_(Seg):seg,PANTHER:PTHR15654,PANTHER:PTHR15654:SF1	0.5114	0.3623	0.4741	0.6429	0.5845	0.5286	0.5503	0.6526	0.5674	0.4259	0.5215	0.5708	0.6585	0.6046	0.5958	0.5585	0.5363
	34		rs4691896	4	164085425	C	missense_variant	MODERATE	NAF1	ENSG00000145414	Transcript	ENST00000274054.2	protein_coding	2/8	-	678	484	162	I/V	Att/Gtt	rs4691896	-1	-	HGNC	25126	YES	-	-	-	tolerated(1)	benign(0)	PANTHER:PTHR31991	-	0.789	0.7767	0.7867	0.7614	0.8415	0.7762	0.771	0.7894	0.7767	0.7833	0.7603	0.7854	0.8199	0.7766	0.7732	0.8487
	36		rs76827400	5	1235744	A	missense_variant	MODERATE	SLC6A18	ENSG00000164363	Transcript	ENST00000324642.3	protein_coding	4/12	-	711	588	196	M/I	atG/atA	rs76827400	1	-	HGNC	26441	YES	-	-	-	tolerated(0.32)	benign(0.003)	Superfamily:0053687,Pfam:PF00209,PROSITE_profiles:PS50267,PANTHER:PTHR11616,PANTHER:PTHR11616:SF109,Transmembrane_helices:TMhelix	0.0022	0	0.0043	0	0.008	0	0.002497	0.008023	0.005057	0.002216	0.001503	0.0003972	5.437e-05	0.007437	0.008088	0.005378	0.002123
	36	1	rs35719940	5	1254594	T	missense_variant	MODERATE	TERT	ENSG00000164362	Transcript	ENST00000310581.5	protein_coding	15/16	-	3242	3184	1062	A/T	Gcc/Acc	rs35719940,CM113235	-1	-	HGNC	11730	YES	-	-	-	tolerated(0.09)	benign(0.013)	PANTHER:PTHR12066,PANTHER:PTHR12066:SF0	0.0052	0	0.0058	0	0.0219	0	0.003361	0.02204	0.01238	0.002563	0.003925	0.002408	5.588e-05	0.01347	0.02172	0.01399	0.002094
	36	1	rs34094720	5	1293767	A	missense_variant	MODERATE	TERT	ENSG00000164362	Transcript	ENST00000310581.5	protein_coding	2/16	-	1292	1234	412	H/Y	Cac/Tac	rs34094720,CM054144	-1	-	HGNC	11730	YES	-	-	-	tolerated(0.07)	possibly_damaging(0.897)	PANTHER:PTHR12066,PANTHER:PTHR12066:SF0	0.0006	0	0	0	0.003	0	0.0009359	0.004255	0.003265	0.0006406	0.001259	0.01877	0	0.00095	0.004594	0.0031	0.000339
	36	1	rs61748181	5	1294166	T	missense_variant	MODERATE	TERT	ENSG00000164362	Transcript	ENST00000310581.5	protein_coding	2/16	-	893	835	279	A/T	Gcc/Acc	rs61748181	-1	-	HGNC	11730	YES	-	-	-	tolerated(0.73)	benign(0.365)	PANTHER:PTHR12066,PANTHER:PTHR12066:SF0	0.0096	0	0.0072	0	0.0358	0.0072	0.00457	0.02972	0.02249	0.003984	0.01026	0.02983	0.0001924	0.05911	0.02902	0.02493	0.01251
	47		rs12666503	7	76140186	C	missense_variant	MODERATE	UPK3B	ENSG00000243566	Transcript	ENST00000419923.2	protein_coding	1/6	-	442	217	73	S/P	Tcc/Ccc	rs12666503	1	-	HGNC	21444	YES	-	-	-	deleterious_low_confidence(0.02)	benign(0.005)	PANTHER:PTHR15446,PANTHER:PTHR15446:SF16	0.2093	0.0915	0.2219	0.4256	0.1839	0.1626	0.0828	0.1722	0.2089	0.09331	0.2298	0.1201	0.4006	0.338	0.182	0.1947	0.174
	47		rs1636632	7	76144483	G	missense_variant	MODERATE	UPK3B	ENSG00000243566	Transcript	ENST00000419923.2	protein_coding	4/6	-	1103	878	293	Q/R	cAa/cGa	rs1636632	1	-	HGNC	21444	YES	-	-	-	tolerated_low_confidence(1)	benign(0)	PANTHER:PTHR15446,PANTHER:PTHR15446:SF16,Low_complexity_(Seg):seg	0.3409	0.211	0.3847	0.4425	0.4036	0.316	0.218	0.3868	0.3749	0.2144	0.3609	0.3284	0.3986	0.5272	0.3859	0.3775	0.3306
	47		rs533909085	7	76144774	T	splice_donor_variant	HIGH	UPK3B	ENSG00000243566	Transcript	ENST00000419923.2	protein_coding	-	4/5	-	-	-	-	-	rs533909085	1	-	HGNC	21444	YES	-	-	-	-	-	-	0.6562	0.7844	0.6138	0.5546	0.5944	0.681	-	-	-	-	-	-	-	-	-	-	-
	47		rs555028715	7	76144775	C	splice_donor_variant	HIGH	UPK3B	ENSG00000243566	Transcript	ENST00000419923.2	protein_coding	-	4/5	-	-	-	-	-	rs555028715	1	-	HGNC	21444	YES	-	-	-	-	-	-	0.6562	0.7844	0.6138	0.5546	0.5944	0.681	-	-	-	-	-	-	-	-	-	-	-
	48		rs11531577	7	99778227	T	missense_variant	MODERATE	STAG3	ENSG00000066923	Transcript	ENST00000426455.1	protein_coding	2/34	-	455	48	16	L/F	ttG/ttT	rs11531577	1	-	HGNC	11356	YES	-	-	-	tolerated_low_confidence(0.07)	benign(0)	Low_complexity_(Seg):seg,PANTHER:PTHR11199:SF4,PANTHER:PTHR11199	0.1036	0.0212	0.1081	0.0595	0.2296	0.1278	0.06332	0.2344	0.1818	0.05415	0.104	0.3572	0.05956	0.231	0.2212	0.2181	0.1642
	48		rs2272343	7	99778285	C	missense_variant	MODERATE	STAG3	ENSG00000066923	Transcript	ENST00000426455.1	protein_coding	2/34	-	513	106	36	T/P	Acc/Ccc	rs2272343	1	-	HGNC	11356	YES	-	-	-	tolerated_low_confidence(0.17)	benign(0)	PANTHER:PTHR11199:SF4,PANTHER:PTHR11199	0.1058	0.0295	0.1081	0.0595	0.2296	0.1278	0.07013	0.2344	0.1825	0.06454	0.1042	0.3568	0.05956	0.231	0.2214	0.2179	0.1642
	52	1	rs11556924	7	129663496	T	missense_variant	MODERATE	ZC3HC1	ENSG00000091732	Transcript	ENST00000358303.4	protein_coding	8/10	-	1173	1088	363	R/H	cGt/cAt	rs11556924	-1	-	HGNC	29913	YES	-	-	-	deleterious(0.01)	probably_damaging(0.959)	PANTHER:PTHR15835	0.1558	0.0265	0.2089	0.0496	0.3767	0.1748	0.08148	0.3826	0.2754	0.06688	0.1612	0.3954	0.05719	0.3196	0.3765	0.305	0.1944
	55	1	rs762679	8	48885436	A	missense_variant	MODERATE	MCM4	ENSG00000104738	Transcript	ENST00000262105.2	protein_coding	13/16	-	2157	1948	650	L/M	Ttg/Atg	rs762679	1	-	HGNC	6947	YES	-	-	-	tolerated(1)	benign(0.011)	Pfam:PF00493,PROSITE_profiles:PS50051,PANTHER:PTHR11630,PANTHER:PTHR11630:SF66,SMART:SM00350,Superfamily:SSF52540,Low_complexity_(Seg):seg	0.9141	0.941	0.9222	1	0.8449	0.8548	0.9235	0.8471	0.8716	0.9255	0.9284	0.8273	0.9992	0.8355	0.8433	0.8553	0.8502
	56		rs1818	8	56686224	C	missense_variant	MODERATE	TGS1	ENSG00000137574	Transcript	ENST00000260129.5	protein_coding	1/13	-	524	47	16	I/T	aTt/aCt	rs1818	1	-	HGNC	17843	YES	-	-	-	tolerated(0.05)	benign(0.036)	-	-	0.7383	0.8775	0.9901	0.8897	0.8497	0.7583	0.8915	0.8724	0.754	0.8603	0.8746	0.9917	0.8547	0.8872	0.8727	0.8337
	56		rs10100659	8	56708701	C	missense_variant	MODERATE	TGS1	ENSG00000137574	Transcript	ENST00000260129.5	protein_coding	7/13	-	2009	1532	511	I/T	aTt/aCt	rs10100659	1	-	HGNC	17843	YES	-	-	-	tolerated(1)	benign(0)	PANTHER:PTHR14741,PANTHER:PTHR14741:SF32	0.1438	0.2784	0.121	0.0099	0.1103	0.1503	0.2587	0.1074	0.1278	0.2663	0.1396	0.1036	0.008304	0.1452	0.1125	0.1275	0.1661
	56		rs7823773	8	56723557	G	missense_variant	MODERATE	TGS1	ENSG00000137574	Transcript	ENST00000260129.5	protein_coding	11/13	-	2738	2261	754	F/C	tTt/tGt	rs7823773	1	-	HGNC	17843	YES	-	-	-	tolerated(0.21)	benign(0)	PANTHER:PTHR14741,PANTHER:PTHR14741:SF32,Pfam:PF09445,Gene3D:3.40.50.150,Superfamily:SSF53335	0.1438	0.2784	0.121	0.0099	0.1103	0.1503	0.2596	0.1076	0.1279	0.2663	0.1396	0.1033	0.008264	0.1453	0.1126	0.1271	0.1658
	57		rs3750228	8	70980738	C	missense_variant	MODERATE	PRDM14	ENSG00000147596	Transcript	ENST00000276594.2	protein_coding	3/8	-	932	730	244	K/E	Aaa/Gaa	rs3750228	-1	-	HGNC	14001	YES	-	-	-	tolerated(0.16)	benign(0.003)	Gene3D:2.170.270.10,PANTHER:PTHR11389,PANTHER:PTHR11389:SF354	0.1995	0.1649	0.2507	0.2956	0.1362	0.1759	0.1589	0.131	0.1688	0.1662	0.2458	0.1626	0.2786	0.2022	0.1263	0.1559	0.1564
	61	1	rs11557154	9	34107505	T	missense_variant	MODERATE	DCAF12	ENSG00000198876	Transcript	ENST00000361264.4	protein_coding	3/9	-	734	392	131	R/Q	cGg/cAg	rs11557154	-1	-	HGNC	19911	YES	-	-	-	deleterious(0.01)	possibly_damaging(0.545)	Gene3D:2.130.10.10,PANTHER:PTHR19860,PANTHER:PTHR19860:SF10,Superfamily:SSF50978	0.227	0.0106	0.2147	0.6012	0.1372	0.2352	0.03427	0.1237	0.1867	0.02651	0.2647	0.1356	0.5901	0.1323	0.1286	0.148	0.2202
	64		rs3758526	10	96104665	G	missense_variant	MODERATE	NOC3L	ENSG00000173145	Transcript	ENST00000371361.3	protein_coding	12/21	-	1516	1415	472	E/A	gAg/gCg	rs3758526	-1	-	HGNC	24034	YES	-	-	-	deleterious(0.01)	possibly_damaging(0.637)	Coiled-coils_(Ncoils):Coil,PIRSF:PIRSF028977,PANTHER:PTHR14428,PANTHER:PTHR14428:SF5,Low_complexity_(Seg):seg	0.2069	0.1657	0.0908	0.2937	0.1213	0.3436	0.1651	0.1221	0.1533	0.1804	0.08443	0.1084	0.2745	0.1346	0.1206	0.1337	0.3001
	64	1	rs12572897	10	96114835	A	missense_variant	MODERATE	NOC3L	ENSG00000173145	Transcript	ENST00000371361.3	protein_coding	6/21	-	682	581	194	P/L	cCt/cTt	rs12572897	-1	-	HGNC	24034	YES	-	-	-	tolerated(0.11)	benign(0.001)	PIRSF:PIRSF028977,PANTHER:PTHR14428,PANTHER:PTHR14428:SF5,Low_complexity_(Seg):seg	0.2061	0.1649	0.0908	0.2917	0.1213	0.3425	0.163	0.1211	0.1552	0.1804	0.08741	0.1034	0.2769	0.1352	0.1214	0.1336	0.3057
	71		rs1800057	11	108143456	G	missense_variant	MODERATE	ATM	ENSG00000149311	Transcript	ENST00000278616.4	protein_coding	22/63	-	3546	3161	1054	P/R	cCt/cGt	rs1800057,CM973365,COSV53728348,COSV53737427	1	-	HGNC	795	YES	-	-	-	tolerated(0.07)	probably_damaging(0.999)	Superfamily:SSF48371,PANTHER:PTHR11139,PANTHER:PTHR11139:SF66	0.0092	0.0008	0.0173	0	0.0308	0.002	0.005906	0.0228	0.01656	0.004249	0.01076	0.02154	0	0.008007	0.0267	0.02319	0.005032
	71		rs1801516	11	108175462	A	missense_variant	MODERATE	ATM	ENSG00000149311	Transcript	ENST00000278616.4	protein_coding	37/63	-	5942	5557	1853	D/N	Gat/Aat	rs1801516,CM077896,COSV53728020	1	-	HGNC	795	YES	-	-	-	tolerated(0.08)	benign(0.015)	PANTHER:PTHR11139,PANTHER:PTHR11139:SF66	0.0669	0.0083	0.0965	0.0159	0.162	0.0798	0.0284	0.1402	0.1136	0.02265	0.06125	0.1289	0.006321	0.2419	0.1435	0.1241	0.07715
	71	1	rs1801673	11	108175463	T	missense_variant	MODERATE	ATM	ENSG00000149311	Transcript	ENST00000278616.4	protein_coding	37/63	-	5943	5558	1853	D/V	gAt/gTt	rs1801673,CM083593,COSV53725804	1	-	HGNC	795	YES	-	-	-	deleterious(0)	benign(0.423)	PANTHER:PTHR11139,PANTHER:PTHR11139:SF66	0.0018	0	0.0029	0	0.005	0.002	0.0009087	0.006864	0.004885	0.0007384	0.002952	0.006953	5.45e-05	0.003699	0.006622	0.005556	0.00575
	77		rs3184504	12	111884608	C	missense_variant	MODERATE	SH2B3	ENSG00000111252	Transcript	ENST00000341259.2	protein_coding	3/8	-	1141	784	262	W/R	Tgg/Cgg	rs3184504,CM084630	1	-	HGNC	29605	YES	-	-	-	tolerated(1)	benign(0)	PANTHER:PTHR10872,PANTHER:PTHR10872:SF1,Gene3D:2.30.29.30,Pfam:PF00169,SMART:SM00233,Superfamily:SSF50729	-	0.9811	0.7464	0.997	0.5358	0.9315	0.906	0.4947	0.6674	0.9311	0.7893	0.3411	0.9992	0.6032	0.5112	0.6013	0.8981
	83	1	rs35017269	13	73340177	A	missense_variant	MODERATE	DIS3	ENSG00000083520	Transcript	ENST00000377767.4	protein_coding	15/21	-	2004	1903	635	P/S	Cct/Tct	rs35017269	-1	-	HGNC	20604	YES	-	-	-	tolerated(0.09)	possibly_damaging(0.609)	Superfamily:SSF50249,SMART:SM00955,Pfam:PF00773,PANTHER:PTHR23355,PANTHER:PTHR23355:SF35	0.0082	0.003	0.0144	0.002	0.007	0.0184	0.003177	0.01558	0.01399	0.003167	0.008788	0.02212	0.0001638	0.01639	0.01428	0.01722	0.02788
	88		rs3815460	14	73422259	G	missense_variant	MODERATE	DCAF4	ENSG00000119599	Transcript	ENST00000358377.2	protein_coding	12/14	-	1254	1034	345	S/C	tCt/tGt	rs3815460	1	-	HGNC	20229	YES	-	-	-	deleterious(0.02)	probably_damaging(0.994)	Superfamily:SSF50978,Gene3D:2.130.10.10,PANTHER:PTHR22847:SF368,PANTHER:PTHR22847	0.0901	0.0416	0.0677	0.1885	0.1123	0.047	0.05084	0.1043	0.09038	0.05106	0.05598	0.09706	0.1994	0.06346	0.1037	0.09377	0.05114
	91	1	rs17677991	15	42032383	G	missense_variant	MODERATE	MGA	ENSG00000174197	Transcript	ENST00000219905.7	protein_coding	14/24	-	4748	4567	1523	P/A	Cca/Gca	rs17677991	1	-	HGNC	14010	YES	-	-	-	deleterious(0.01)	benign(0.058)	PANTHER:PTHR11267,PANTHER:PTHR11267:SF32	0.3013	0.2141	0.4597	0.1875	0.3797	0.3436	0.2273	0.3452	0.3403	0.2358	0.4069	0.3586	0.186	0.3972	0.3564	0.3548	0.3006
	94	1	rs5742915	15	74336633	C	missense_variant	MODERATE	PML	ENSG00000140464	Transcript	ENST00000268058.3	protein_coding	9/9	-	2029	1933	645	F/L	Ttc/Ctc	rs5742915,CM1314597	1	-	HGNC	9113	YES	-	-	-	tolerated(0.81)	benign(0)	-	0.1923	0.0454	0.2911	0.004	0.4384	0.2618	0.1062	0.462	0.3498	0.08879	0.3068	0.3987	0.003426	0.4	0.46	0.3839	0.2775
	95		rs117213971	16	3613904	G	missense_variant	MODERATE	NLRC3	ENSG00000167984	Transcript	ENST00000448023.2	protein_coding	3/19	-	1362	1175	392	S/T	aGc/aCc	rs117213971	-1	-	HGNC	29889	YES	-	-	-	tolerated(0.18)	benign(0.001)	PANTHER:PTHR24106,PANTHER:PTHR24106:SF16	0.0423	0.0038	0.0677	0.0546	0.0636	0.0419	0.01279	0.06654	0.05705	0.0108	0.06381	0.01939	0.03832	0.08741	0.06492	0.05085	0.04759
	95		rs3827530	16	3639977	A	missense_variant	MODERATE	SLX4	ENSG00000188827	Transcript	ENST00000294008.3	protein_coding	12/15	-	4303	3662	1221	A/V	gCg/gTg	rs3827530	-1	-	HGNC	23845	YES	-	-	-	tolerated(0.29)	benign(0)	PANTHER:PTHR21541	0.0411	0.0038	0.0648	0.0496	0.0646	0.0419	0.01479	0.06686	0.05829	0.01148	0.06896	0.01886	0.03545	0.08825	0.06528	0.05031	0.05216
	95		rs78637028	16	3640784	A	missense_variant	MODERATE	SLX4	ENSG00000188827	Transcript	ENST00000294008.3	protein_coding	12/15	-	3496	2855	952	A/V	gCg/gTg	rs78637028	-1	-	HGNC	23845	YES	-	-	-	tolerated(0.08)	benign(0.299)	PANTHER:PTHR21541,Low_complexity_(Seg):seg	0.0411	0.0038	0.0648	0.0496	0.0646	0.0419	0.01457	0.06465	0.05817	0.0116	0.06898	0.01888	0.0355	0.08805	0.06509	0.05024	0.052
	95		rs59939128	16	3640785	T	missense_variant	MODERATE	SLX4	ENSG00000188827	Transcript	ENST00000294008.3	protein_coding	12/15	-	3495	2854	952	A/T	Gcg/Acg	rs59939128	-1	-	HGNC	23845	YES	-	-	-	tolerated(0.28)	benign(0.026)	PANTHER:PTHR21541,Low_complexity_(Seg):seg	0.0671	0.0961	0.0764	0.0496	0.0646	0.0419	0.1083	0.06535	0.0652	0.1079	0.07374	0.01887	0.03545	0.08807	0.06524	0.05318	0.05217
	95		rs77985244	16	3645607	G	missense_variant,splice_region_variant	MODERATE	SLX4	ENSG00000188827	Transcript	ENST00000294008.3	protein_coding	9/15	-	2653	2012	671	L/S	tTg/tCg	rs77985244	-1	-	HGNC	23845	YES	-	-	-	tolerated(1)	benign(0)	PANTHER:PTHR21541,Low_complexity_(Seg):seg	0.0621	0.0779	0.0735	0.0506	0.0646	0.0419	0.09149	0.06767	0.06365	0.08943	0.07252	0.01891	0.0349	0.08741	0.06502	0.05386	0.05222
	95		rs74319927	16	3647692	C	missense_variant	MODERATE	SLX4	ENSG00000188827	Transcript	ENST00000294008.3	protein_coding	7/15	-	2012	1371	457	N/K	aaT/aaG	rs74319927	-1	-	HGNC	23845	YES	-	-	-	tolerated(1)	benign(0)	PANTHER:PTHR21541	0.0549	0.0507	0.0706	0.0506	0.0656	0.0429	0.06016	0.06757	0.06174	0.05707	0.07156	0.01889	0.03496	0.08824	0.06561	0.05151	0.05224
	95		rs113490934	16	3650987	C	missense_variant	MODERATE	SLX4	ENSG00000188827	Transcript	ENST00000294008.3	protein_coding	5/15	-	1797	1156	386	M/V	Atg/Gtg	rs113490934	-1	-	HGNC	23845	YES	-	-	-	tolerated(0.39)	benign(0)	PANTHER:PTHR21541	0.0545	0.0507	0.0706	0.0506	0.0646	0.0419	0.06168	0.06686	0.06122	0.05704	0.0713	0.01887	0.03493	0.08714	0.06487	0.0517	0.05198
	95		rs79842542	16	3656625	A	missense_variant	MODERATE	SLX4	ENSG00000188827	Transcript	ENST00000294008.3	protein_coding	3/15	-	1251	610	204	R/C	Cgc/Tgc	rs79842542	-1	-	HGNC	23845	YES	-	-	-	deleterious(0)	probably_damaging(0.999)	PANTHER:PTHR21541	0.0597	0.0688	0.0735	0.0506	0.0646	0.0419	0.07806	0.06779	0.06298	0.07383	0.07331	0.01885	0.03517	0.08823	0.06539	0.05212	0.05216
	98		rs7498665	16	28883241	G	missense_variant	MODERATE	SH2B1	ENSG00000178188	Transcript	ENST00000322610.8	protein_coding	8/11	-	1889	1450	484	T/A	Aca/Gca	rs7498665,CM0910248	1	-	HGNC	30417	YES	-	-	-	tolerated(1)	benign(0)	PANTHER:PTHR10872:SF3,PANTHER:PTHR10872	0.2614	0.2277	0.4856	0.126	0.329	0.2178	0.2704	0.3814	0.351	0.2701	0.4877	0.2745	0.1017	0.425	0.3878	0.3466	0.2287
	101	1	rs139438549	16	67692863	C	missense_variant	MODERATE	ACD	ENSG00000102977	Transcript	ENST00000393919.4	protein_coding	7/12	-	1136	871	291	T/A	Acc/Gcc	rs139438549	-1	-	HGNC	25070	YES	-	-	-	deleterious(0.03)	probably_damaging(0.978)	PANTHER:PTHR14487:SF2,PANTHER:PTHR14487	0.001	0	0.0014	0	0.002	0.002	0.000455	0.001279	0.001379	0.0001232	0.0007523	0.00348	0	0	0.001236	0.00245	0.004181
	101	1	rs142507451	16	67694044	T	missense_variant	MODERATE	ACD	ENSG00000102977	Transcript	ENST00000393919.4	protein_coding	1/12	-	603	338	113	R/Q	cGa/cAa	rs142507451	-1	-	HGNC	25070	YES	-	-	-	tolerated(0.46)	benign(0.017)	Pfam:PF10341,PANTHER:PTHR14487:SF2,PANTHER:PTHR14487	0.0028	0	0	0	0.002	0.0123	0.000684	0.00163	0.002512	0.0008083	0.0006979	0	0.0001675	0.0001392	0.002218	0.001359	0.01049
	105	1	rs77132945	16	74671866	A	missense_variant,splice_region_variant	MODERATE	RFWD3	ENSG00000168411	Transcript	ENST00000361070.4	protein_coding	7/13	-	1180	1082	361	S/F	tCc/tTc	rs77132945	-1	-	HGNC	25539	YES	-	-	-	deleterious(0)	benign(0.188)	PANTHER:PTHR16047:SF7,PANTHER:PTHR16047	0.0074	0	0.0159	0	0.0169	0.0092	0.003185	0.01919	0.01519	0.003823	0.02049	0.005233	5.499e-05	0.0155	0.01965	0.01403	0.0111
	106	1	rs2303262	16	82203758	T	missense_variant	MODERATE	MPHOSPH6	ENSG00000135698	Transcript	ENST00000258169.4	protein_coding	1/5	-	74	23	8	R/K	aGg/aAg	rs2303262	-1	-	HGNC	7214	YES	-	-	-	tolerated(1)	benign(0)	PANTHER:PTHR13582	-	0.9781	0.8804	0.8492	0.7853	0.8221	0.9416	0.7562	0.8101	0.9502	0.8767	0.7644	0.8358	0.8329	0.7639	0.7921	0.8124
	108		rs12925933	16	90141355	C	missense_variant	MODERATE	PRDM7	ENSG00000126856	Transcript	ENST00000449207.2	protein_coding	3/10	-	290	270	90	D/E	gaT/gaG	rs12925933	-1	-	HGNC	9351	YES	-	-	-	tolerated(0.07)	probably_damaging(0.991)	-	0.3906	0.1551	0.513	0.1905	0.6779	0.5327	0.2352	0.6824	0.5563	0.1959	0.4671	0.6904	0.208	0.5338	0.6719	0.6254	0.5743
	109		rs5030755	17	1782952	G	missense_variant	MODERATE	RPA1	ENSG00000132383	Transcript	ENST00000254719.5	protein_coding	11/17	-	1161	1051	351	T/A	Aca/Gca	rs5030755	1	-	HGNC	10289	YES	-	-	-	tolerated(0.73)	benign(0)	PANTHER:PTHR23273:SF0,PANTHER:PTHR23273,Gene3D:2.40.50.140,TIGRFAM:TIGR00617,Superfamily:SSF50249	0.0291	0.0045	0.0202	0	0.1024	0.0235	0.02111	0.1101	0.07553	0.01833	0.02703	0.06679	0.0001631	0.1426	0.1089	0.07497	0.03753
	110		rs12453250	17	7761512	A	missense_variant	MODERATE	CYB5D1	ENSG00000182224	Transcript	ENST00000332439.4	protein_coding	1/4	-	212	60	20	F/L	ttC/ttA	rs12453250	1	-	HGNC	26516	YES	-	-	-	deleterious(0.02)	possibly_damaging(0.665)	Gene3D:3.10.120.10,Pfam:PF00173,PROSITE_profiles:PS50255,PANTHER:PTHR21281,Superfamily:SSF55856	0.2564	0.3472	0.2867	0.2728	0.0934	0.2628	0.3023	0.1114	0.1756	0.3096	0.3143	0.112	0.2383	0.1006	0.1112	0.1565	0.227
	111		rs11080134	17	29161503	G	missense_variant	MODERATE	ATAD5	ENSG00000176208	Transcript	ENST00000321990.4	protein_coding	2/23	-	782	404	135	E/G	gAa/gGa	rs11080134	1	-	HGNC	25752	YES	-	-	-	deleterious(0.05)	benign(0.444)	PANTHER:PTHR15828,PANTHER:PTHR15828:SF1	0.1516	0.0673	0.2594	0.001	0.327	0.1636	0.1094	0.3411	0.2663	0.09444	0.2294	0.3482	0.001428	0.3176	0.3453	0.3032	0.1756
	125	1	rs429358	19	45411941	C	missense_variant	MODERATE	APOE	ENSG00000130203	Transcript	ENST00000252486.4	protein_coding	4/4	-	499	388	130	C/R	Tgc/Cgc	rs429358,CM900020	1	-	HGNC	613	YES	-	-	-	tolerated(1)	benign(0.001)	Superfamily:0053393,Gene3D:1.20.120.20,Pfam:PF01442,PANTHER:PTHR18976,PANTHER:PTHR18976:SF2	0.1506	0.2678	0.1037	0.0863	0.1551	0.0869	0.1893	0.1169	0.1385	0.2238	0.1026	0.115	0.0874	0.2087	0.1501	0.1312	0.1004
	126		rs34187696	19	56733425	A	missense_variant	MODERATE	ZSCAN5A	ENSG00000131848	Transcript	ENST00000587340.1	protein_coding	7/7	-	1706	1010	337	G/V	gGc/gTc	rs34187696	-1	-	HGNC	23710	YES	-	-	-	deleterious(0.01)	possibly_damaging(0.834)	PANTHER:PTHR10032:SF164,PANTHER:PTHR10032	0.1601	0.0454	0.1542	0.1806	0.2813	0.1738	0.0808	0.2898	0.2264	0.07235	0.1331	0.2987	0.1909	0.2684	0.2802	0.2319	0.1802
	130	1	rs35640778	20	62321128	A	missense_variant,NMD_transcript_variant	MODERATE	RTEL1-TNFRSF6B	ENSG00000026036	Transcript	ENST00000482936.1	nonsense_mediated_decay	23/37	-	2051	2051	684	R/Q	cGg/cAg	rs35640778	1	-	HGNC	44095	YES	-	-	-	tolerated(0.23)	benign(0.011)	Pfam:PF13307,PANTHER:PTHR11472,PANTHER:PTHR11472:SF4,SMART:SM00491,Superfamily:SSF52540,TIGRFAM:TIGR00604	0.0048	0.0008	0.0072	0	0.0119	0.0061	0.003186	0.01771	0.01232	0.002213	0.004554	0.004036	0.000164	0.01544	0.01846	0.01423	0.01148
	130						missense_variant	MODERATE	RTEL1	ENSG00000258366	Transcript	ENST00000508582.2	protein_coding	24/35	-	2469	2123	708	R/Q	cGg/cAg	rs35640778	1	-	HGNC	15888	YES	-	-	-	tolerated(0.29)	benign(0.077)	Pfam:PF13307,PANTHER:PTHR11472,PANTHER:PTHR11472:SF4,SMART:SM00491,Superfamily:SSF52540,TIGRFAM:TIGR00604	0.0048	0.0008	0.0072	0	0.0119	0.0061	0.003186	0.01771	0.01232	0.002213	0.004554	0.004036	0.000164	0.01544	0.01846	0.01423	0.01148
	130	1	20:62321690_GAGA_G	20	62321690	G	inframe_deletion,NMD_transcript_variant	MODERATE	RTEL1-TNFRSF6B	ENSG00000026036	Transcript	ENST00000482936.1	nonsense_mediated_decay	25/37	-	2309-2312	2309-2312	770-771	GE/G	gGAGAa/gGa	rs558133631	1	-	HGNC	44095	YES	-	-	-	-	-	PANTHER:PTHR11472,PANTHER:PTHR11472:SF4	-	0	0.0029	0	0.006	0	0.006115	0.01238	0.005545	0.0007479	0.004068	0.001815	0	0.01604	0.007076	0.004946	0.001409
	130						inframe_deletion	MODERATE	RTEL1	ENSG00000258366	Transcript	ENST00000508582.2	protein_coding	26/35	-	2727-2730	2381-2384	794-795	GE/G	gGAGAa/gGa	rs558133631	1	-	HGNC	15888	YES	-	-	-	-	-	PANTHER:PTHR11472,PANTHER:PTHR11472:SF4	-	0	0.0029	0	0.006	0	0.006115	0.01238	0.005545	0.0007479	0.004068	0.001815	0	0.01604	0.007076	0.004946	0.001409
	130	1	rs190887884	20	62322290	A	missense_variant,NMD_transcript_variant	MODERATE	RTEL1-TNFRSF6B	ENSG00000026036	Transcript	ENST00000482936.1	nonsense_mediated_decay	26/37	-	2546	2546	849	G/D	gGc/gAc	rs190887884	1	-	HGNC	44095	YES	-	-	-	deleterious(0.04)	benign(0.006)	PANTHER:PTHR11472,PANTHER:PTHR11472:SF4	0.0046	0.0023	0.0058	0	0.0099	0.0061	0.002155	0.01362	0.01016	0.002788	0.004596	0.007042	0	0.01677	0.016	0.007534	0.006235
	130						missense_variant	MODERATE	RTEL1	ENSG00000258366	Transcript	ENST00000508582.2	protein_coding	27/35	-	2964	2618	873	G/D	gGc/gAc	rs190887884	1	-	HGNC	15888	YES	-	-	-	deleterious(0.01)	benign(0.075)	PANTHER:PTHR11472,PANTHER:PTHR11472:SF4	0.0046	0.0023	0.0058	0	0.0099	0.0061	0.002155	0.01362	0.01016	0.002788	0.004596	0.007042	0	0.01677	0.016	0.007534	0.006235
	130	1	rs115610405	20	62325833	A	missense_variant	MODERATE	RTEL1	ENSG00000258366	Transcript	ENST00000508582.2	protein_coding	31/35	-	3519	3173	1058	P/H	cCc/cAc	rs115610405	1	-	HGNC	15888	YES	-	-	-	tolerated(0.23)	possibly_damaging(0.632)	-	0.009	0.0008	0.0245	0	0.0268	0	0.005742	0.01906	0.01614	0.00338	0.008297	0.006879	0	0.04738	0.02188	0.02081	0.0007264
	130						missense_variant,NMD_transcript_variant	MODERATE	RTEL1-TNFRSF6B	ENSG00000026036	Transcript	ENST00000482936.1	nonsense_mediated_decay	30/37	-	3101	3101	1034	P/H	cCc/cAc	rs115610405	1	-	HGNC	44095	YES	-	-	-	tolerated(0.16)	possibly_damaging(0.846)	-	0.009	0.0008	0.0245	0	0.0268	0	0.005742	0.01906	0.01614	0.00338	0.008297	0.006879	0	0.04738	0.02188	0.02081	0.0007264
	131	1	rs28502153	22	17469049	A	stop_gained	HIGH	GAB4	ENSG00000215568	Transcript	ENST00000400588.1	protein_coding	3/10	-	595	487	163	G/*	Gga/Tga	rs28502153,COSV68753450	-1	-	HGNC	18325	YES	-	-	-	-	-	PANTHER:PTHR12156,PANTHER:PTHR12156:SF20	0.3536	0.1982	0.4265	0.3938	0.3698	0.454	0.2338	0.3907	0.3899	0.222	0.485	0.4205	0.3955	0.3681	0.3682	0.383	0.4507
[truncated: 32 more columns]

## Sheet: Supplementary Table 5
	Supplementary Table 5. Expression QTL colocalisation with suggestive or strong evidence. Variants included within the 95% credible sets for each locus, identified using FINEMAP, share a common causal variant with eQTL signals. We identify each Locus by a given numerical ID to allow easy cross-tabulations of evidence based on a consistent locus ID. A large PP4 indicates evidence of a shared single…
	Locus	RSID	Tissue	Tissue number	Symbol	Gene	N SNPS	PP0	PP1	PP2	PP3	PP4	PP3+PP4	PP4/PP3	Strong
	2	rs66731853	Testis	11	CDA	ENSG00000158825.5	3332	6.78e-14	0.000957624	6.13e-13	0.00766806	0.991374	0.999042	129.286	Y
	2	rs66731853	Colon Transverse	28	CDA	ENSG00000158825.5	3332	2.91e-17	4.11e-07	5.73e-13	0.00709973	0.9929	1	139.85	Y
	2	rs66731853	Artery Tibial	1	CDA	ENSG00000158825.5	3332	3.73e-18	5.26e-08	8.62e-12	0.120743	0.879257	1	7.28209	Y
	2	rs66731853	Lung	19	CDA	ENSG00000158825.5	3332	3.12e-13	0.00440628	1.95e-12	0.0266064	0.968987	0.995594	36.4194	Y
	2	rs66731853	Prostate	13	CDA	ENSG00000158825.5	3332	6.77e-13	0.00955617	1.99e-12	0.027132	0.963312	0.990444	35.5046	Y
	2	rs66731853	Heart Atrial Appendage	22	CDA	ENSG00000158825.5	3332	8.63e-24	1.22e-13	1.47e-13	0.00108026	0.99892	1	924.707	Y
	2	rs66731853	Small Intestine Terminal Ileum	23	CDA	ENSG00000158825.5	3332	3.04e-15	4.29e-05	1.27e-12	0.0169886	0.982968	0.999957	57.8603	Y
	2	rs66731853	Breast Mammary Tissue	12	CDA	ENSG00000158825.5	3332	3.43e-18	4.85e-08	5.6e-12	0.0780966	0.921903	1	11.8047	Y
	2	rs66731853	Thyroid	4	CDA	ENSG00000158825.5	3332	1.93e-28	2.72e-18	7.89e-12	0.110434	0.889566	1	8.05515	Y
	2	rs66731853	Esophagus Mucosa	26	PINK1	ENSG00000158828.5	3332	1.28e-13	0.001813	3.89e-12	0.0539471	0.94424	0.998187	17.5031	Y
	2	rs66731853	Skin Not Sun Exposed Suprapubic	8	CDA	ENSG00000158825.5	3332	5.89e-12	0.0831058	1.56e-11	0.219493	0.697401	0.916894	3.17732	N
	2	rs66731853	Brain Cerebellum	40	CDA	ENSG00000158825.5	3332	2.63e-12	0.0370627	3.49e-12	0.0483295	0.914608	0.962937	18.9244	N
	2	rs66731853	Brain Cortex	39	CDA	ENSG00000158825.5	3332	1.7e-12	0.0239843	6.48e-12	0.0906497	0.885366	0.976016	9.76689	N
	2	rs66731853	Artery Coronary	2	CDA	ENSG00000158825.5	3332	6.88e-12	0.0971027	5.65e-12	0.0789697	0.823928	0.902897	10.4335	N
	2	rs66731853	Esophagus Gastroesophageal Junction	27	FAM43B	ENSG00000183114.6	3332	3.33e-12	0.0469739	4.31e-12	0.0599453	0.893081	0.953026	14.8983	N
	3	rs17185038	Artery Aorta	3	RPA2	ENSG00000117748.5	2570	6.95e-23	9.91e-20	1.45e-06	0.00106338	0.998935	0.999999	939.399	Y
	3	rs17185038	Skin Sun Exposed Lower leg	7	RPA2	ENSG00000117748.5	2570	0	0	1.99e-06	0.00184373	0.998154	0.999998	541.379	Y
	3	rs17185038	Brain Cerebellum	40	RPA2	ENSG00000117748.5	2570	2.74e-13	3.91e-10	1.82e-06	0.00159636	0.998402	0.999998	625.423	Y
	3	rs17185038	Vagina	9	RPA2	ENSG00000117748.5	2570	1e-06	0.00142448	1.76e-06	0.0015087	0.997064	0.998573	660.876	Y
	3	rs17185038	Brain Spinal cord cervical c-1	33	RPA2	ENSG00000117748.5	2570	3.5e-07	0.00049833	1.74e-06	0.00148097	0.998019	0.9995	673.896	Y
	3	rs17185038	Heart Left Ventricle	21	RPA2	ENSG00000117748.5	2570	7.5e-33	1.07e-29	1.47e-06	0.0010957	0.998903	0.999999	911.655	Y
	3	rs17185038	Pancreas	14	RPA2	ENSG00000117748.5	2570	4.31e-13	6.14e-10	1.43e-06	0.00103635	0.998962	0.999999	963.924	Y
	3	rs17185038	Adipose Subcutaneous	48	RPA2	ENSG00000117748.5	2570	0	0	1.96e-06	0.00180099	0.998197	0.999998	554.25	Y
	3	rs17185038	Breast Mammary Tissue	12	RPA2	ENSG00000117748.5	2570	3.61e-27	5.15e-24	1.99e-06	0.00184082	0.998157	0.999998	542.236	Y
	3	rs17185038	Brain Cortex	39	RPA2	ENSG00000117748.5	2570	1.23e-13	1.75e-10	1.88e-06	0.00167781	0.99832	0.999998	595.013	Y
	3	rs17185038	Esophagus Muscularis	25	RPA2	ENSG00000117748.5	2570	0	0	1.49e-06	0.0011211	0.998877	0.999999	890.977	Y
	3	rs17185038	Brain Anterior cingulate cortex BA24	43	RPA2	ENSG00000117748.5	2570	2.15e-08	3.07e-05	1.44e-06	0.00105003	0.998918	0.999968	951.32	Y
	3	rs17185038	Adrenal Gland	46	RPA2	ENSG00000117748.5	2570	1.17e-15	1.67e-12	1.44e-06	0.00105094	0.998948	0.999999	950.532	Y
	3	rs17185038	Whole Blood	45	RPA2	ENSG00000117748.5	2570	1.2e-26	1.71e-23	1.67e-06	0.00138044	0.998618	0.999998	723.404	Y
	3	rs17185038	Nerve Tibial	16	RPA2	ENSG00000117748.5	2570	0	0	1.99e-06	0.00184022	0.998158	0.999998	542.411	Y
	3	rs17185038	Heart Atrial Appendage	22	RPA2	ENSG00000117748.5	2570	6.77e-29	9.65e-26	1.46e-06	0.00108445	0.998914	0.999999	921.126	Y
	3	rs17185038	Brain Hypothalamus	36	RPA2	ENSG00000117748.5	2570	4.62e-08	6.58e-05	1.45e-06	0.00107063	0.998862	0.999933	932.966	Y
	3	rs17185038	Artery Tibial	1	RPA2	ENSG00000117748.5	2570	0	0	1.91e-06	0.00173035	0.998268	0.999998	576.916	Y
	3	rs17185038	Esophagus Mucosa	26	RPA2	ENSG00000117748.5	2570	0	0	1.99e-06	0.0018439	0.998154	0.999998	541.327	Y
	3	rs17185038	Liver	20	RPA2	ENSG00000117748.5	2570	7.93e-10	1.13e-06	1.42e-06	0.00103002	0.998967	0.999997	969.848	Y
	3	rs17185038	Skin Not Sun Exposed Suprapubic	8	RPA2	ENSG00000117748.5	2570	0	0	1.99e-06	0.00184332	0.998155	0.999998	541.498	Y
	3	rs17185038	Brain Cerebellar Hemisphere	41	RPA2	ENSG00000117748.5	2570	1.05e-09	1.49e-06	1.42e-06	0.00103088	0.998966	0.999997	969.047	Y
	3	rs17185038	Thyroid	4	RPA2	ENSG00000117748.5	2570	0	0	1.99e-06	0.00184395	0.998154	0.999998	541.313	Y
	3	rs17185038	Ovary	15	RPA2	ENSG00000117748.5	2570	1.22e-06	0.00174048	3.22e-06	0.00359994	0.994655	0.998255	276.297	Y
	3	rs17185038	Spleen	6	RPA2	ENSG00000117748.5	2570	3.53e-10	5.03e-07	1.42e-06	0.00103026	0.998968	0.999998	969.626	Y
	3	rs17185038	Brain Amygdala	44	RPA2	ENSG00000117748.5	2570	4.5e-07	0.000641266	1.76e-06	0.00151516	0.997841	0.999357	658.572	Y
	3	rs17185038	Brain Hippocampus	37	RPA2	ENSG00000117748.5	2570	3.55e-09	5.05e-06	1.43e-06	0.00104003	0.998953	0.999993	960.505	Y
	3	rs17185038	Prostate	13	RPA2	ENSG00000117748.5	2570	2.32e-08	3.31e-05	1.44e-06	0.00105086	0.998915	0.999965	950.57	Y
	3	rs17185038	Artery Coronary	2	RPA2	ENSG00000117748.5	2570	5.6e-13	7.98e-10	1.43e-06	0.00104168	0.998957	0.999999	958.987	Y
	3	rs17185038	Brain Nucleus accumbens basal ganglia	35	RPA2	ENSG00000117748.5	2570	6.04e-13	8.6e-10	1.84e-06	0.00162146	0.998377	0.999998	615.726	Y
	3	rs17185038	Lung	19	RPA2	ENSG00000117748.5	2570	0	0	1.99e-06	0.00184352	0.998154	0.999998	541.438	Y
	3	rs17185038	Brain Caudate basal ganglia	42	RPA2	ENSG00000117748.5	2570	2.62e-10	3.74e-07	1.43e-06	0.001032	0.998966	0.999998	967.995	Y
	3	rs17185038	Esophagus Gastroesophageal Junction	27	RPA2	ENSG00000117748.5	2570	5.53e-21	7.88e-18	1.45e-06	0.00106208	0.998936	0.999999	940.545	Y
	3	rs17185038	Testis	11	RPA2	ENSG00000117748.5	2570	7.57e-12	1.08e-08	1.92e-06	0.00174444	0.998254	0.999998	572.249	Y
	3	rs17185038	Stomach	5	RPA2	ENSG00000117748.5	2570	1.11e-18	1.58e-15	1.57e-06	0.0012447	0.998754	0.999998	802.403	Y
	3	rs17185038	Brain Putamen basal ganglia	34	RPA2	ENSG00000117748.5	2570	2.56e-11	3.65e-08	1.88e-06	0.00168163	0.998316	0.999998	593.66	Y
	3	rs17185038	Cells Transformed fibroblasts	30	RPA2	ENSG00000117748.5	2570	3.53e-27	5.03e-24	1.86e-06	0.00164743	0.998351	0.999998	606.006	Y
	3	rs17185038	Muscle Skeletal	17	RPA2	ENSG00000117748.5	2570	0	0	1.62e-06	0.00130763	0.998691	0.999998	763.74	Y
	3	rs17185038	Colon Transverse	28	RPA2	ENSG00000117748.5	2570	9.97e-29	1.42e-25	1.46e-06	0.00108436	0.998914	0.999999	921.199	Y
	3	rs17185038	Brain Frontal Cortex BA9	38	RPA2	ENSG00000117748.5	2570	2.58e-08	3.68e-05	2.28e-06	0.00225452	0.997706	0.999961	442.536	Y
	3	rs17185038	Adipose Visceral Omentum	47	RPA2	ENSG00000117748.5	2570	4.12e-34	5.87e-31	1.47e-06	0.00108964	0.998909	0.999999	916.736	Y
	3	rs17185038	Pituitary	31	RPA2	ENSG00000117748.5	2570	1.71e-14	2.44e-11	1.92e-06	0.0017422	0.998256	0.999998	572.986	Y
	3	rs17185038	Small Intestine Terminal Ileum	23	RPA2	ENSG00000117748.5	2570	2.7e-07	0.00038403	1.48e-06	0.00111136	0.998503	0.999614	898.455	Y
	3	rs17185038	Colon Sigmoid	29	RPA2	ENSG00000117748.5	2570	1.91e-18	2.72e-15	1.97e-06	0.001811	0.998187	0.999998	551.181	Y
	3	rs17185038	Brain Substantia nigra	32	RPA2	ENSG00000117748.5	2570	1.03e-05	0.0147196	4.18e-06	0.00497799	0.980288	0.985266	196.924	N
	3	rs17185038	Minor Salivary Gland	24	RPA2	ENSG00000117748.5	2570	9.5e-06	0.0135365	4.16e-06	0.00494312	0.981507	0.98645	198.56	N
	3	rs17185038	Uterus	10	RPA2	ENSG00000117748.5	2570	1.08e-05	0.0154084	5.04e-06	0.00620805	0.978368	0.984576	157.597	N
	5	rs3768321	Lung	19	PABPC4	ENSG00000090621.9	3187	5.33e-09	4.17e-06	7.08e-05	0.0544538	0.945471	0.999925	17.3628	Y
	5	rs3768321	Skin Not Sun Exposed Suprapubic	8	PABPC4	ENSG00000090621.9	3187	1.05e-12	8.2e-10	3.05e-05	0.0229163	0.977053	0.999969	42.6357	Y
	5	rs3768321	Adipose Subcutaneous	48	PABPC4	ENSG00000090621.9	3187	5.36e-14	4.19e-11	4.41e-05	0.0335382	0.966418	0.999956	28.8154	Y
	5	rs3768321	Testis	11	PABPC4	ENSG00000090621.9	3187	1.27e-05	0.00990045	3.28e-05	0.0247135	0.965341	0.990054	39.0612	Y
	5	rs3768321	Muscle Skeletal	17	PABPC4	ENSG00000090621.9	3187	3.28e-09	2.57e-06	0.000122041	0.0945768	0.905299	0.999875	9.57211	Y
	5	rs3768321	Esophagus Mucosa	26	PABPC4	ENSG00000090621.9	3187	9.21e-15	7.21e-12	1.55e-06	0.000211237	0.999787	0.999998	4733.01	Y
	5	rs3768321	Skin Sun Exposed Lower leg	7	PABPC4	ENSG00000090621.9	3187	1.69e-16	1.32e-13	2.13e-05	0.0156699	0.984309	0.999979	62.8153	Y
	5	rs3768321	Cells Transformed fibroblasts	30	PABPC4	ENSG00000090621.9	3187	9.34e-14	7.31e-11	1.46e-06	0.000142624	0.999856	0.999999	7010.43	Y
	5	rs3768321	Colon Transverse	28	RP11-69E11.4	ENSG00000182109.3	3187	5.58e-07	0.000436369	0.000199437	0.15519	0.844173	0.999364	5.43959	Y
	5	rs3768321	Pancreas	14	PABPC4-AS1	ENSG00000228060.1	3187	8.5e-09	6.65e-06	2.42e-05	0.0179655	0.982004	0.999969	54.6605	Y
	5	rs3768321	Esophagus Gastroesophageal Junction	27	PABPC4	ENSG00000090621.9	3187	3.22e-05	0.0251962	3.01e-05	0.0225793	0.952162	0.974742	42.1698	N
	5	rs3768321	Adrenal Gland	46	PABPC4	ENSG00000090621.9	3187	7.14e-06	0.00558831	0.000285992	0.222982	0.771137	0.994119	3.4583	N
	5	rs3768321	Artery Aorta	3	PABPC4	ENSG00000090621.9	3187	7.43e-06	0.00581141	0.000275667	0.214896	0.77901	0.993905	3.62506	N
	5	rs3768321	Stomach	5	PABPC4	ENSG00000090621.9	3187	0.000101279	0.0792377	9.32e-05	0.0720629	0.848505	0.920568	11.7745	N
	5	rs3768321	Spleen	6	PABPC4	ENSG00000090621.9	3187	6.66e-05	0.0520738	0.000126221	0.0979026	0.849831	0.947733	8.68037	N
	5	rs3768321	Muscle Skeletal	17	MACF1	ENSG00000127603.19	3187	0.000106159	0.0830564	0.000147826	0.114853	0.801837	0.91669	6.98142	N
	5	rs3768321	Cells Transformed fibroblasts	30	MACF1	ENSG00000127603.19	3187	0.000102457	0.0801596	6.11e-05	0.0469543	0.872723	0.919677	18.5866	N
	5	rs3768321	Esophagus Mucosa	26	PABPC4-AS1	ENSG00000228060.1	3187	2.08e-05	0.0162788	2.86e-05	0.0214503	0.962222	0.983672	44.8582	N
	5	rs3768321	Skin Sun Exposed Lower leg	7	PABPC4-AS1	ENSG00000228060.1	3187	2.89e-05	0.0225831	8.36e-05	0.0644732	0.912831	0.977304	14.1583	N
	6	1:41236837_CT_C	Cells Transformed fibroblasts	30	NFYC	ENSG00000066136.15	3428	5.31e-07	0.0006413	5.96e-05	0.0710832	0.928215	0.999299	13.0582	Y
	6	1:41236837_CT_C	Skin Sun Exposed Lower leg	7	NFYC	ENSG00000066136.15	3428	4.27e-14	5.16e-11	8.44e-05	0.101122	0.898794	0.999916	8.88824	Y
	6	1:41236837_CT_C	Lung	19	NFYC	ENSG00000066136.15	3428	2.12e-06	0.00256112	6.9e-05	0.0824765	0.914891	0.997368	11.0928	Y
	6	1:41236837_CT_C	Skin Not Sun Exposed Suprapubic	8	NFYC	ENSG00000066136.15	3428	7.43e-06	0.00897	7.88e-05	0.0943129	0.896628	0.990941	9.50695	Y
	6	1:41236837_CT_C	Adipose Subcutaneous	48	NFYC	ENSG00000066136.15	3428	5.05e-07	0.00060977	7.75e-05	0.0927736	0.906539	0.999312	9.77152	Y
	6	1:41236837_CT_C	Esophagus Muscularis	25	NFYC	ENSG00000066136.15	3428	8.42e-07	0.00101755	7.65e-05	0.0914632	0.907442	0.998905	9.92139	Y
	6	1:41236837_CT_C	Thyroid	4	NFYC	ENSG00000066136.15	3428	5.03e-07	0.000608039	9.04e-05	0.108385	0.890916	0.999301	8.21995	Y
	6	1:41236837_CT_C	Thyroid	4	NFYC-AS1	ENSG00000272145.1	3428	1.81e-10	2.18e-07	5.79e-05	0.0689775	0.930964	0.999942	13.4966	Y
	6	1:41236837_CT_C	Muscle Skeletal	17	NFYC-AS1	ENSG00000272145.1	3428	1.6e-06	0.00193296	8.21e-05	0.0983384	0.899645	0.997983	9.14846	Y
	6	1:41236837_CT_C	Brain Cerebellar Hemisphere	41	NFYC-AS1	ENSG00000272145.1	3428	9.21e-08	0.000111268	7.76e-05	0.0928671	0.906944	0.999811	9.76604	Y
	6	1:41236837_CT_C	Brain Cerebellum	40	NFYC-AS1	ENSG00000272145.1	3428	4.83e-07	0.000583413	0.000106381	0.127658	0.871652	0.99931	6.82801	Y
	6	1:41236837_CT_C	Brain Nucleus accumbens basal ganglia	35	NFYC-AS1	ENSG00000272145.1	3428	3.36e-07	0.000405475	0.00013029	0.156574	0.84289	0.999464	5.38335	Y
	6	1:41236837_CT_C	Nerve Tibial	16	NFYC	ENSG00000066136.15	3428	2.32e-05	0.0280902	0.000164518	0.197996	0.773726	0.971722	3.90778	N
	6	1:41236837_CT_C	Adipose Visceral Omentum	47	NFYC	ENSG00000066136.15	3428	2.08e-05	0.0251511	8.12e-05	0.0971693	0.877578	0.974747	9.03143	N
	6	1:41236837_CT_C	Brain Cerebellum	40	NFYC	ENSG00000066136.15	3428	8.07e-05	0.0975218	0.000105835	0.127095	0.775197	0.902292	6.09937	N
	6	1:41236837_CT_C	Skin Not Sun Exposed Suprapubic	8	AL445933.1	ENSG00000230638.3	2469	2.62e-05	0.0316904	6.68e-05	0.0797808	0.888436	0.968217	11.136	N
	6	1:41236837_CT_C	Brain Hypothalamus	36	NFYC-AS1	ENSG00000272145.1	3428	1.23e-05	0.0148987	8.27e-05	0.0989831	0.886023	0.985006	8.95126	N
	6	1:41236837_CT_C	Testis	11	NFYC-AS1	ENSG00000272145.1	3428	1.91e-06	0.00231072	0.000203276	0.244845	0.752639	0.997484	3.07393	N
	6	1:41236837_CT_C	Colon Sigmoid	29	NFYC-AS1	ENSG00000272145.1	3428	4.1e-05	0.0495694	7.19e-05	0.0859554	0.864362	0.950318	10.0559	N
	6	1:41236837_CT_C	Brain Frontal Cortex BA9	38	NFYC-AS1	ENSG00000272145.1	3428	7.73e-05	0.0933982	0.000182804	0.220178	0.686164	0.906342	3.1164	N
	7	rs41269079	Artery Aorta	3	TCTEX1D4	ENSG00000188396.2	2874	1.98e-06	0.00467731	6.32e-05	0.148475	0.846782	0.995258	5.70318	Y
	7	rs41269079	Skin Sun Exposed Lower leg	7	ATP6V0B	ENSG00000117410.9	2034	4.15e-05	0.097775	4.48e-05	0.104803	0.797336	0.902139	7.60796	N
	7	rs41269079	Stomach	5	RPS8	ENSG00000142937.7	2874	4.19e-05	0.0990023	6.98e-05	0.16424	0.736646	0.900886	4.48519	N
	7	rs41269079	Heart Left Ventricle	21	BEST4	ENSG00000142959.4	2874	2.48e-05	0.0586838	2.33e-05	0.0541867	0.887081	0.941268	16.3708	N
	9	1:110904377_GT_G	Adipose Subcutaneous	48	LAMTOR5	ENSG00000134248.9	3270	5.52e-10	0.00579	2.13e-09	0.0213933	0.972816	0.994209	45.4728	Y
	9	1:110904377_GT_G	Adipose Subcutaneous	48	SLC16A4	ENSG00000168679.13	3265	6.91e-13	7.25e-06	3.73e-09	0.0381529	0.96184	0.999993	25.2101	Y
	9	1:110904377_GT_G	Skin Sun Exposed Lower leg	7	SLC16A4	ENSG00000168679.13	3270	1.62e-10	0.0017	1.88e-09	0.0188	0.979514	0.998314	52.1018	Y
	9	1:110904377_GT_G	Lung	19	SLC16A4	ENSG00000168679.13	3270	2.51e-10	0.00263	2.5e-09	0.025298	0.972073	0.997371	38.425	Y
	9	1:110904377_GT_G	Artery Aorta	3	SLC16A4	ENSG00000168679.13	3270	1.54e-11	0.000161	1.09e-09	0.0104657	0.989373	0.999839	94.5343	Y
	9	1:110904377_GT_G	Nerve Tibial	16	SLC16A4	ENSG00000168679.13	3270	2.2e-13	2.31e-06	1.12e-09	0.0107157	0.989282	0.999998	92.3211	Y
	9	1:110904377_GT_G	Esophagus Muscularis	25	SLC16A4	ENSG00000168679.13	3265	5.33e-10	0.00559	1.99e-09	0.0199295	0.974477	0.994407	48.8962	Y
	9	1:110904377_GT_G	Artery Tibial	1	SLC16A4	ENSG00000168679.13	3270	4.62e-10	0.00484	1.59e-09	0.0157227	0.979435	0.995158	62.2943	Y
	9	1:110904377_GT_G	Nerve Tibial	16	LAMTOR5	ENSG00000134248.9	3265	3.56e-09	0.0373099	4.46e-09	0.045879	0.916811	0.96269	19.9832	N
	9	1:110904377_GT_G	Skin Not Sun Exposed Suprapubic	8	KCNA3	ENSG00000177272.7	3265	8.4e-09	0.088117	5.65e-09	0.0583995	0.853483	0.911883	14.6146	N
	9	1:110904377_GT_G	Esophagus Mucosa	26	RBM15-AS1	ENSG00000227963.1	3270	1.73e-09	0.0181	6.89e-09	0.0713778	0.910485	0.981863	12.7559	N
	9	1:110904377_GT_G	Heart Atrial Appendage	22	AL355488.1	ENSG00000273373.1	3270	8e-09	0.0839	6.42e-09	0.0665	0.849648	0.916148	12.7767	N
	10	rs3838300	Whole Blood	45	AP4B1	ENSG00000134262.8	2846	0	1.79e-13	7.28e-33	0.000197277	0.999803	1	5068.01	Y
	10	rs3838300	Cells Transformed fibroblasts	30	AP4B1	ENSG00000134262.8	2846	6.78e-33	0.00111472	7.71e-31	0.125825	0.87306	0.998885	6.93869	Y
	10	rs3838300	Whole Blood	45	BCL2L15	ENSG00000188761.7	2846	4.13e-32	0.00679942	3.47e-31	0.0561587	0.937042	0.993201	16.6856	Y
	10	rs3838300	Whole Blood	45	AP4B1-AS1	ENSG00000226167.1	2846	2.77e-33	0.000455484	2.73e-32	0.00348943	0.996055	0.999545	285.449	Y
	10	rs3838300	Nerve Tibial	16	AP4B1-AS1	ENSG00000226167.1	2846	2.66e-32	0.0043731	2.41e-32	0.00297266	0.992654	0.995627	333.927	Y
	10	rs3838300	Skin Not Sun Exposed Suprapubic	8	AP4B1-AS1	ENSG00000226167.1	2846	2.07e-32	0.00341076	5.06e-32	0.00732872	0.98926	0.996589	134.984	Y
	10	rs3838300	Lung	19	AP4B1-AS1	ENSG00000226167.1	2846	5.71e-32	0.0093935	9.97e-32	0.015419	0.975187	0.990606	63.2458	Y
	10	rs3838300	Thyroid	4	AP4B1-AS1	ENSG00000226167.1	2846	1.52e-32	0.00249623	5.86e-32	0.00864582	0.988858	0.997504	114.374	Y
	10	rs3838300	Cells Transformed fibroblasts	30	CSDE1	ENSG00000009307.11	2081	5.47e-31	0.089922	2.55e-31	0.0410156	0.869062	0.910078	21.1886	N
	10	rs3838300	Breast Mammary Tissue	12	AP4B1-AS1	ENSG00000226167.1	2846	4.83e-31	0.0795	1.84e-31	0.0293465	0.891201	0.920547	30.3682	N
	10	rs3838300	Spleen	6	AP4B1-AS1	ENSG00000226167.1	2846	5.31e-31	0.0873598	2.7e-31	0.043523	0.869117	0.91264	19.9692	N
	10	rs3838300	Artery Tibial	1	AP4B1-AS1	ENSG00000226167.1	2846	7.35e-32	0.0120835	4.97e-31	0.0808336	0.907083	0.987917	11.2216	N
	10	rs3838300	Artery Aorta	3	AP4B1-AS1	ENSG00000226167.1	2846	7.27e-32	0.0119463	1.61e-31	0.0255092	0.962545	0.988054	37.7332	N
	10	rs3838300	Skin Sun Exposed Lower leg	7	AP4B1-AS1	ENSG00000226167.1	2846	3.58e-31	0.0588762	1.62e-31	0.0257025	0.915421	0.941124	35.6161	N
	12	rs61818036	Thyroid	4	SELENBP1	ENSG00000143416.16	2441	0	0	5.28e-09	0.048309	0.951691	1	19.7001	Y
	12	rs61818036	Muscle Skeletal	17	POGZ	ENSG00000143442.17	2441	3.41e-17	3.18e-10	1.73e-08	0.160482	0.839518	1	5.23124	Y
	12	rs61818036	Skin Not Sun Exposed Suprapubic	8	POGZ	ENSG00000143442.17	2441	5.56e-12	5.19e-05	1.29e-08	0.119502	0.880446	0.999948	7.36765	Y
	12	rs61818036	Thyroid	4	POGZ	ENSG00000143442.17	2441	9.73e-13	9.08e-06	1.05e-08	0.0970241	0.902967	0.999991	9.30663	Y
	12	rs61818036	Cells Transformed fibroblasts	30	POGZ	ENSG00000143442.17	2441	8.31e-12	7.76e-05	1.05e-08	0.0975714	0.902351	0.999922	9.24811	Y
	12	rs61818036	Esophagus Muscularis	25	POGZ	ENSG00000143442.17	2441	9.67e-10	0.0090329	1.2e-08	0.111468	0.879499	0.990967	7.89012	Y
	12	rs61818036	Esophagus Mucosa	26	POGZ	ENSG00000143442.17	2441	9.12e-12	8.52e-05	1.1e-08	0.101656	0.898259	0.999915	8.83623	Y
	12	rs61818036	Adipose Subcutaneous	48	POGZ	ENSG00000143442.17	2441	6.81e-15	6.36e-08	1.3e-08	0.120393	0.879606	1	7.3061	Y
	12	rs61818036	Lung	19	POGZ	ENSG00000143442.17	2441	8.64e-12	8.07e-05	1.14e-08	0.105777	0.894142	0.999919	8.4531	Y
	12	rs61818036	Adipose Visceral Omentum	47	POGZ	ENSG00000143442.17	2441	9.06e-12	8.46e-05	9.13e-09	0.0843825	0.915533	0.999915	10.8498	Y
	12	rs61818036	Heart Atrial Appendage	22	POGZ	ENSG00000143442.17	2441	7.97e-10	0.00744443	7.42e-09	0.0683196	0.924236	0.992556	13.5281	Y
	12	rs61818036	Artery Aorta	3	POGZ	ENSG00000143442.17	2441	4.08e-11	0.000380728	9.9e-09	0.091563	0.908056	0.999619	9.91728	Y
	12	rs61818036	Brain Cerebellum	40	POGZ	ENSG00000143442.17	2441	3.4e-13	3.18e-06	1.2e-08	0.111158	0.888839	0.999997	7.99618	Y
	12	rs61818036	Esophagus Gastroesophageal Junction	27	POGZ	ENSG00000143442.17	2441	5.19e-11	0.000485031	1.08e-08	0.0995008	0.900014	0.999515	9.04529	Y
	12	rs61818036	Skin Sun Exposed Lower leg	7	POGZ	ENSG00000143442.17	2441	8.14e-12	7.6e-05	1.28e-08	0.118287	0.881637	0.999924	7.4534	Y
	12	rs61818036	Testis	11	POGZ	ENSG00000143442.17	2441	6.61e-13	6.17e-06	1.47e-08	0.136082	0.863912	0.999994	6.34845	Y
	12	rs61818036	Colon Sigmoid	29	POGZ	ENSG00000143442.17	2441	9.37e-10	0.00874889	8.64e-09	0.0798001	0.911451	0.991251	11.4217	Y
	12	rs61818036	Artery Tibial	1	PRUNE1	ENSG00000143363.11	2441	9.83e-09	0.0917905	8.19e-09	0.075645	0.832565	0.90821	11.0062	N
	12	rs61818036	Heart Atrial Appendage	22	SELENBP1	ENSG00000143416.16	2441	2.47e-09	0.0230222	9.29e-09	0.085898	0.89108	0.976978	10.3737	N
	12	rs61818036	Pituitary	31	POGZ	ENSG00000143442.17	2441	8.9e-09	0.0830784	1.16e-08	0.10709	0.809832	0.916922	7.56218	N
	12	rs61818036	Brain Cortex	39	POGZ	ENSG00000143442.17	2441	7.19e-09	0.0671601	1.07e-08	0.0991497	0.83369	0.93284	8.40839	N
	12	rs61818036	Whole Blood	45	POGZ	ENSG00000143442.17	2441	2.39e-18	2.23e-11	1.8e-08	0.166911	0.833089	1	4.99121	N
	12	rs61818036	Brain Cerebellar Hemisphere	41	POGZ	ENSG00000143442.17	2441	5.56e-09	0.0518758	1.22e-08	0.113449	0.834675	0.948124	7.35727	N
	12	rs61818036	Nerve Tibial	16	POGZ	ENSG00000143442.17	2441	3.35e-22	3.12e-15	1.96e-08	0.182463	0.817537	1	4.48058	N
	12	rs61818036	Adrenal Gland	46	POGZ	ENSG00000143442.17	2441	5.36e-09	0.0500314	1.02e-08	0.0942182	0.85575	0.949969	9.08264	N
	12	rs61818036	Breast Mammary Tissue	12	POGZ	ENSG00000143442.17	2441	1.94e-09	0.0181083	9.67e-09	0.0893621	0.89253	0.981892	9.98778	N
	12	rs61818036	Artery Tibial	1	POGZ	ENSG00000143442.17	2441	1.07e-18	9.98e-12	2.05e-08	0.190174	0.809826	1	4.25836	N
	12	rs61818036	Esophagus Mucosa	26	PSMB4	ENSG00000159377.6	2441	6.88e-09	0.0642359	9.31e-09	0.0860547	0.849709	0.935764	9.87406	N
	12	rs61818036	Cells Transformed fibroblasts	30	PSMB4	ENSG00000159377.6	2441	2.15e-09	0.0201182	7.35e-09	0.0677065	0.912175	0.979882	13.4725	N
	13	rs932002	Pancreas	14	PARP1	ENSG00000143799.8	2739	0	0.0161466	0	0.0788197	0.905034	0.983853	11.4823	N
	14	rs9752694	Muscle Skeletal	17	SMC6	ENSG00000163029.11	4001	1.63e-08	0.00845168	2.46e-07	0.12659	0.864958	0.991548	6.83276	Y
	14	rs9752694	Nerve Tibial	16	SMC6	ENSG00000163029.11	4001	4.3e-09	0.00223155	1.09e-07	0.0557922	0.941976	0.997768	16.8836	Y
	14	rs9752694	Stomach	5	GEN1	ENSG00000178295.10	4001	9.52e-13	4.94e-07	9.33e-08	0.0474816	0.952518	0.999999	20.0608	Y
	14	rs9752694	Prostate	13	GEN1	ENSG00000178295.10	4001	8.41e-11	4.37e-05	2.29e-07	0.118146	0.881811	0.999956	7.46376	Y
	14	rs9752694	Brain Anterior cingulate cortex BA24	43	GEN1	ENSG00000178295.10	4001	1.32e-08	0.00687323	1.03e-07	0.0525541	0.940573	0.993127	17.8972	Y
	14	rs9752694	Adrenal Gland	46	GEN1	ENSG00000178295.10	4001	7.11e-09	0.00368888	9.42e-08	0.0479564	0.948355	0.996311	19.7753	Y
	14	rs9752694	Colon Transverse	28	GEN1	ENSG00000178295.10	4001	3.7e-13	1.92e-07	5.63e-08	0.028269	0.971731	1	34.3744	Y
	14	rs9752694	Artery Coronary	2	GEN1	ENSG00000178295.10	4001	5.23e-10	0.000271691	2.49e-07	0.128505	0.871223	0.999728	6.77967	Y
	14	rs9752694	Artery Tibial	1	SMC6	ENSG00000163029.11	4001	5.29e-08	0.0274447	3.89e-07	0.20105	0.771504	0.972555	3.83737	N
	14	rs9752694	Minor Salivary Gland	24	SMC6	ENSG00000163029.11	4001	1.51e-07	0.0785037	2.66e-07	0.13707	0.784426	0.921496	5.72283	N
	14	rs9752694	Liver	20	SMC6	ENSG00000163029.11	4001	5.06e-16	2.63e-10	4.82e-07	0.249472	0.750527	1	3.00846	N
	14	rs9752694	Colon Sigmoid	29	GEN1	ENSG00000178295.10	4001	1.42e-12	7.38e-07	4.5e-07	0.23297	0.767029	0.999999	3.29239	N
	14	rs9752694	Brain Cerebellum	40	GEN1	ENSG00000178295.10	4001	4.56e-08	0.0236819	1.73e-07	0.0887249	0.887593	0.976318	10.0039	N
	14	rs9752694	Brain Amygdala	44	GEN1	ENSG00000178295.10	4001	2.4e-08	0.0124579	1.28e-07	0.0654768	0.922065	0.987542	14.0823	N
	14	rs9752694	Brain Hippocampus	37	GEN1	ENSG00000178295.10	4001	4.44e-08	0.0230528	1.34e-07	0.0687903	0.908157	0.976947	13.2018	N
	14	rs9752694	Brain Nucleus accumbens basal ganglia	35	GEN1	ENSG00000178295.10	4001	1.47e-07	0.0761744	1.91e-07	0.0983221	0.825503	0.923825	8.3959	N
	14	rs9752694	Pancreas	14	GEN1	ENSG00000178295.10	4001	1.41e-15	7.33e-10	3.55e-07	0.183477	0.816522	1	4.45026	N
	14	rs9752694	Brain Cortex	39	GEN1	ENSG00000178295.10	4001	9.15e-08	0.0474736	2.24e-07	0.115243	0.837283	0.952526	7.26538	N
	14	rs9752694	Brain Cortex	39	RAD51AP2	ENSG00000214842.5	4001	1.55e-07	0.08021	4.12e-07	0.213021	0.706769	0.919789	3.31784	N
	14	rs9752694	Liver	20	RAD51AP2	ENSG00000214842.5	4001	1.56e-07	0.0809585	1.62e-07	0.0831507	0.835891	0.919041	10.0527	N
	15	rs56178008	Brain Cerebellum	40	TRMT61B	ENSG00000171103.6	3695	8.31e-09	0.00318356	3.17e-07	0.120561	0.876255	0.996816	7.26815	Y
	15	rs56178008	Adrenal Gland	46	TRMT61B	ENSG00000171103.6	3695	4.73e-16	1.81e-10	4.04e-07	0.154013	0.845987	1	5.49297	Y
	15	rs56178008	Breast Mammary Tissue	12	TRMT61B	ENSG00000171103.6	3695	2.02e-18	7.74e-13	3.55e-07	0.135071	0.864929	1	6.40354	Y
	15	rs56178008	Lung	19	TRMT61B	ENSG00000171103.6	3695	7.98e-27	3.06e-21	4.19e-07	0.159879	0.84012	1	5.25471	Y
	15	rs56178008	Small Intestine Terminal Ileum	23	TRMT61B	ENSG00000171103.6	3695	1.66e-08	0.00636302	3.3e-07	0.125472	0.868165	0.993637	6.91921	Y
	15	rs56178008	Artery Coronary	2	TRMT61B	ENSG00000171103.6	3695	2.91e-11	1.11e-05	3.44e-07	0.130899	0.86909	0.999988	6.63941	Y
	15	rs56178008	Brain Cortex	39	TRMT61B	ENSG00000171103.6	3695	1.49e-10	5.72e-05	2.71e-07	0.102786	0.897157	0.999943	8.72841	Y
	15	rs56178008	Skin Sun Exposed Lower leg	7	TRMT61B	ENSG00000171103.6	3695	3.68e-26	1.41e-20	1.98e-07	0.0747877	0.925212	1	12.3712	Y
	15	rs56178008	Esophagus Gastroesophageal Junction	27	TRMT61B	ENSG00000171103.6	3695	3.88e-16	1.49e-10	3.36e-07	0.128049	0.87195	1	6.80948	Y
	15	rs56178008	Pituitary	31	TRMT61B	ENSG00000171103.6	3695	7.33e-13	2.81e-07	2.42e-07	0.0919414	0.908058	0.999999	9.87648	Y
	15	rs56178008	Heart Atrial Appendage	22	TRMT61B	ENSG00000171103.6	3695	1.4e-16	5.37e-11	3.6e-07	0.137205	0.862795	1	6.28837	Y
	15	rs56178008	Esophagus Mucosa	26	TRMT61B	ENSG00000171103.6	3695	3.11e-25	1.19e-19	2.51e-07	0.0952069	0.904793	1	9.50344	Y
	15	rs56178008	Heart Left Ventricle	21	TRMT61B	ENSG00000171103.6	3695	7.31e-14	2.8e-08	4.28e-07	0.16322	0.836779	1	5.1267	Y
	15	rs56178008	Muscle Skeletal	17	TRMT61B	ENSG00000171103.6	3695	2.88e-31	1.1e-25	4.05e-07	0.154254	0.845746	1	5.48281	Y
	15	rs56178008	Brain Spinal cord cervical c-1	33	TRMT61B	ENSG00000171103.6	3695	7.19e-09	0.00275	3.44e-07	0.130925	0.866321	0.997245	6.61694	Y
	15	rs56178008	Spleen	6	TRMT61B	ENSG00000171103.6	3695	3.11e-09	0.00119293	1.95e-07	0.0736762	0.925131	0.998807	12.5567	Y
	15	rs56178008	Stomach	5	TRMT61B	ENSG00000171103.6	3695	2.13e-16	8.17e-11	4.28e-07	0.16309	0.83691	1	5.1316	Y
	15	rs56178008	Whole Blood	45	TRMT61B	ENSG00000171103.6	3695	5.4e-09	0.00207014	3.2e-07	0.121597	0.876333	0.99793	7.20686	Y
	15	rs56178008	Brain Caudate basal ganglia	42	TRMT61B	ENSG00000171103.6	3695	1.7e-11	6.52e-06	2.83e-07	0.107683	0.89231	0.999993	8.28643	Y
	15	rs56178008	Brain Cerebellar Hemisphere	41	TRMT61B	ENSG00000171103.6	3695	6.57e-09	0.00251731	2.66e-07	0.101137	0.896346	0.997482	8.86271	Y
	15	rs56178008	Adipose Visceral Omentum	47	TRMT61B	ENSG00000171103.6	3695	1.14e-27	4.35e-22	3.81e-08	0.0135966	0.986403	1	72.5476	Y
	15	rs56178008	Pancreas	14	TRMT61B	ENSG00000171103.6	3695	7.41e-13	2.84e-07	3.64e-07	0.138488	0.861511	0.999999	6.22083	Y
	15	rs56178008	Esophagus Muscularis	25	TRMT61B	ENSG00000171103.6	3695	5.13e-29	1.97e-23	3.44e-07	0.130859	0.86914	1	6.64178	Y
	15	rs56178008	Brain Hypothalamus	36	TRMT61B	ENSG00000171103.6	3695	2.25e-08	0.00862558	2.77e-07	0.105461	0.885913	0.991374	8.4004	Y
	15	rs56178008	Cells Transformed fibroblasts	30	TRMT61B	ENSG00000171103.6	3695	0	1.22e-36	3.99e-07	0.152018	0.847982	1	5.57817	Y
	15	rs56178008	Testis	11	TRMT61B	ENSG00000171103.6	3695	5e-16	1.92e-10	4.1e-07	0.156305	0.843695	1	5.39776	Y
	15	rs56178008	Brain Putamen basal ganglia	34	TRMT61B	ENSG00000171103.6	3695	6.96e-09	0.00266684	3.11e-07	0.118147	0.879186	0.997333	7.44145	Y
	15	rs56178008	Colon Sigmoid	29	TRMT61B	ENSG00000171103.6	3695	7.19e-13	2.76e-07	1.64e-07	0.0619426	0.938057	1	15.144	Y
	15	rs56178008	Nerve Tibial	16	TRMT61B	ENSG00000171103.6	3695	4.56e-24	1.75e-18	8.04e-08	0.0298342	0.970166	1	32.5185	Y
	15	rs56178008	Muscle Skeletal	17	PPP1CB	ENSG00000213639.5	3695	5.55e-21	2.13e-15	3.28e-07	0.124682	0.875318	1	7.0204	Y
	15	rs56178008	Testis	11	PPP1CB	ENSG00000213639.5	3695	4.44e-14	1.7e-08	3.51e-07	0.133522	0.866478	1	6.4894	Y
	15	rs56178008	Artery Aorta	3	PPP1CB	ENSG00000213639.5	3695	1.5e-11	5.76e-06	3.11e-07	0.118495	0.881498	0.999994	7.43909	Y
	15	rs56178008	Colon Sigmoid	29	PPP1CB	ENSG00000213639.5	3695	2.09e-11	8.02e-06	1.31e-07	0.0490653	0.950927	0.999992	19.3808	Y
	15	rs56178008	Lung	19	PPP1CB	ENSG00000213639.5	3695	9.89e-17	3.79e-11	3.52e-07	0.134149	0.865851	1	6.4544	Y
	15	rs56178008	Skin Not Sun Exposed Suprapubic	8	PPP1CB	ENSG00000213639.5	3695	9.22e-13	3.54e-07	2.5e-07	0.0948175	0.905182	0.999999	9.54657	Y
	15	rs56178008	Colon Transverse	28	PPP1CB	ENSG00000213639.5	3695	5.61e-12	2.15e-06	3.65e-07	0.138853	0.861145	0.999997	6.20186	Y
	15	rs56178008	Heart Left Ventricle	21	PPP1CB	ENSG00000213639.5	3695	7.57e-15	2.9e-09	2.9e-07	0.110272	0.889728	1	8.06847	Y
	15	rs56178008	Esophagus Gastroesophageal Junction	27	PPP1CB	ENSG00000213639.5	3695	1.26e-13	4.82e-08	4.25e-07	0.162053	0.837947	1	5.17083	Y
	15	rs56178008	Heart Atrial Appendage	22	PPP1CB	ENSG00000213639.5	3695	2.15e-11	8.24e-06	2.76e-07	0.104692	0.8953	0.999991	8.55179	Y
	15	rs56178008	Spleen	6	PPP1CB	ENSG00000213639.5	3695	2.03e-08	0.00778696	1.93e-07	0.0728813	0.919332	0.992213	12.6141	Y
	15	rs56178008	Adipose Subcutaneous	48	PPP1CB	ENSG00000213639.5	3695	1.17e-12	4.48e-07	3.26e-07	0.124083	0.875916	0.999999	7.05913	Y
	15	rs56178008	Skin Sun Exposed Lower leg	7	PPP1CB	ENSG00000213639.5	3695	4.48e-21	1.72e-15	3.44e-07	0.131051	0.868949	1	6.63064	Y
	15	rs56178008	Whole Blood	45	PPP1CB	ENSG00000213639.5	3695	3.39e-14	1.3e-08	3.05e-07	0.115938	0.884061	1	7.62527	Y
	15	rs56178008	Liver	20	PPP1CB	ENSG00000213639.5	3695	1.97e-09	0.000756223	2.99e-07	0.113624	0.88562	0.999243	7.79432	Y
	15	rs56178008	Nerve Tibial	16	PPP1CB	ENSG00000213639.5	3695	1.42e-15	5.45e-10	2.85e-07	0.108218	0.891781	1	8.24058	Y
	15	rs56178008	Artery Tibial	1	PPP1CB	ENSG00000213639.5	3695	1.25e-16	4.8e-11	3.27e-07	0.124273	0.875727	1	7.04679	Y
	15	rs56178008	Adrenal Gland	46	PPP1CB	ENSG00000213639.5	3695	1.12e-10	4.29e-05	3.25e-07	0.123722	0.876235	0.999957	7.0823	Y
	15	rs56178008	Breast Mammary Tissue	12	PPP1CB	ENSG00000213639.5	3695	1.04e-08	0.00398117	3.86e-07	0.14721	0.848808	0.996018	5.76597	Y
	15	rs56178008	Thyroid	4	PPP1CB	ENSG00000213639.5	3695	1.81e-29	6.95e-24	3.19e-07	0.121387	0.878613	1	7.23813	Y
	15	rs56178008	Adipose Visceral Omentum	47	PPP1CB	ENSG00000213639.5	3695	5.32e-16	2.04e-10	3.1e-07	0.117931	0.882068	1	7.47951	Y
	15	rs56178008	Artery Aorta	3	SPDYA	ENSG00000163806.11	3695	2.68e-08	0.0102713	4.32e-07	0.164903	0.824825	0.989728	5.00188	N
	15	rs56178008	Thyroid	4	TRMT61B	ENSG00000171103.6	3695	1.24e-21	4.77e-16	4.76e-07	0.181466	0.818534	1	4.51068	N
	15	rs56178008	Colon Transverse	28	TRMT61B	ENSG00000171103.6	3695	7.68e-17	2.94e-11	5.36e-07	0.204543	0.795456	0.999999	3.88893	N
	15	rs56178008	Liver	20	TRMT61B	ENSG00000171103.6	3695	2.39e-07	0.0914285	3.58e-07	0.136606	0.771965	0.908571	5.65103	N
	15	rs56178008	Cells EBV-transformed lymphocytes	18	TRMT61B	ENSG00000171103.6	3695	3.16e-11	1.21e-05	5.11e-07	0.194852	0.805135	0.999987	4.13203	N
	15	rs56178008	Ovary	15	TRMT61B	ENSG00000171103.6	3695	8.12e-08	0.0311127	4.62e-07	0.176102	0.792785	0.968887	4.50184	N
	15	rs56178008	Brain Nucleus accumbens basal ganglia	35	TRMT61B	ENSG00000171103.6	3695	1.2e-07	0.0460285	3.78e-07	0.143874	0.810097	0.953971	5.63058	N
	15	rs56178008	Brain Hippocampus	37	TRMT61B	ENSG00000171103.6	3695	6.59e-08	0.0252619	2.75e-07	0.104707	0.870031	0.974738	8.30923	N
	15	rs56178008	Artery Tibial	1	TRMT61B	ENSG00000171103.6	3695	7.75e-35	2.97e-29	5.93e-07	0.226565	0.773434	0.999999	3.41374	N
	15	rs56178008	Artery Aorta	3	TRMT61B	ENSG00000171103.6	3695	2.21e-21	8.45e-16	5.1e-07	0.194698	0.805301	0.999999	4.13615	N
	15	rs56178008	Brain Amygdala	44	TRMT61B	ENSG00000171103.6	3695	1.88e-07	0.0719574	2.96e-07	0.112472	0.81557	0.928042	7.25131	N
	15	rs56178008	Brain Anterior cingulate cortex BA24	43	TRMT61B	ENSG00000171103.6	3695	1.12e-07	0.0427391	3.13e-07	0.119127	0.838134	0.95726	7.03565	N
	15	rs56178008	Brain Substantia nigra	32	TRMT61B	ENSG00000171103.6	3695	6.65e-08	0.0254739	3.83e-07	0.145804	0.828721	0.974526	5.6838	N
	15	rs56178008	Prostate	13	TRMT61B	ENSG00000171103.6	3695	2.11e-07	0.0807095	3.18e-07	0.121142	0.798148	0.91929	6.58852	N
	15	rs56178008	Skin Not Sun Exposed Suprapubic	8	TRMT61B	ENSG00000171103.6	3695	1.09e-14	4.16e-09	5.44e-07	0.207868	0.792132	0.999999	3.81075	N
	15	rs56178008	Brain Frontal Cortex BA9	38	TRMT61B	ENSG00000171103.6	3695	2.47e-13	9.46e-08	4.53e-07	0.172815	0.827184	0.999999	4.78653	N
	15	rs56178008	Adipose Subcutaneous	48	TRMT61B	ENSG00000171103.6	3695	9.8e-30	3.76e-24	4.81e-07	0.183342	0.816657	1	4.45427	N
	15	rs56178008	Stomach	5	PPP1CB	ENSG00000213639.5	3695	1.51e-07	0.0576875	3.4e-07	0.129611	0.812701	0.942312	6.27031	N
	15	rs56178008	Brain Cerebellum	40	PPP1CB	ENSG00000213639.5	3695	5.1e-08	0.0195476	2.2e-07	0.0834995	0.896953	0.980452	10.742	N
	15	rs56178008	Brain Putamen basal ganglia	34	PPP1CB	ENSG00000213639.5	3695	1.8e-07	0.068934	5.22e-07	0.199407	0.731658	0.931065	3.66917	N
	15	rs56178008	Esophagus Mucosa	26	PPP1CB	ENSG00000213639.5	3695	9.02e-16	3.46e-10	5.31e-07	0.202518	0.797481	0.999999	3.93783	N
	15	rs56178008	Pituitary	31	PPP1CB	ENSG00000213639.5	3695	3.56e-08	0.0136	4.9e-07	0.187177	0.799187	0.986364	4.26969	N
	15	rs56178008	Cells Transformed fibroblasts	30	PPP1CB	ENSG00000213639.5	3695	6.6e-08	0.0253079	2.07e-07	0.078379	0.896313	0.974692	11.4356	N
	15	rs56178008	Prostate	13	PPP1CB	ENSG00000213639.5	3695	3.11e-08	0.0119053	2.96e-07	0.112477	0.875617	0.988094	7.78485	N
	15	rs56178008	Esophagus Muscularis	25	PPP1CB	ENSG00000213639.5	3695	7.28e-15	2.79e-09	6e-07	0.229017	0.770982	0.999999	3.36648	N
	15	rs56178008	Brain Caudate basal ganglia	42	PPP1CB	ENSG00000213639.5	3695	3.98e-08	0.0152426	4.9e-07	0.186873	0.797884	0.984757	4.26967	N
	16	rs202034370	Brain Cortex	39	TSPYL6	ENSG00000178021.9	3677	0	0.0627688	0	0.0528173	0.884414	0.937231	16.7448	N
	18	rs775145631	Testis	11	SNAI1P1	ENSG00000237194.1	2650	4.64e-38	0.00192314	5.41e-36	0.223434	0.774643	0.998077	3.46699	N
	19	rs35671754	Pituitary	31	ATIC	ENSG00000138363.10	3774	7.62e-05	0.00850812	0.00140304	0.15576	0.834252	0.990013	5.35599	Y
	19	rs35671754	Whole Blood	45	ATIC	ENSG00000138363.10	3774	8.78e-06	0.000980084	0.000107511	0.0110115	0.987892	0.998904	89.7144	Y
	21	rs145943094	Nerve Tibial	16	NBEAL2	ENSG00000160796.12	943	9.25e-07	2.21e-06	0.0643061	0.153043	0.782648	0.935691	5.11392	N
	22	3:49959570_CA_C	Esophagus Mucosa	26	RBM5	ENSG00000003756.12	1865	7.45e-14	0.00153942	4.49e-12	0.0918401	0.906621	0.998461	9.87173	Y
	22	3:49959570_CA_C	Brain Substantia nigra	32	RBM6	ENSG00000004534.10	1865	4.13e-13	0.00854463	6.23e-12	0.127932	0.863523	0.991455	6.74983	Y
	22	3:49959570_CA_C	Artery Coronary	2	RBM6	ENSG00000004534.10	1865	1.93e-22	3.98e-12	3.31e-12	0.0674622	0.932538	1	13.8231	Y
	22	3:49959570_CA_C	Brain Cerebellar Hemisphere	41	RBM6	ENSG00000004534.10	1865	2.02e-18	4.17e-08	6.56e-12	0.13479	0.86521	1	6.41896	Y
	22	3:49959570_CA_C	Prostate	13	RBM6	ENSG00000004534.10	1865	7.56e-17	1.56e-06	4.96e-12	0.101717	0.898282	0.999998	8.83122	Y
	22	3:49959570_CA_C	Uterus	10	RBM6	ENSG00000004534.10	1865	4.72e-13	0.0097614	5.37e-12	0.110077	0.880162	0.990239	7.99591	Y
	22	3:49959570_CA_C	Brain Hippocampus	37	RBM6	ENSG00000004534.10	1865	8.24e-14	0.00170419	7.3e-12	0.150113	0.848183	0.998296	5.65031	Y
	22	3:49959570_CA_C	Brain Putamen basal ganglia	34	RBM6	ENSG00000004534.10	1865	2.67e-17	5.52e-07	5.28e-12	0.108316	0.891683	0.999999	8.23222	Y
	22	3:49959570_CA_C	Vagina	9	RBM6	ENSG00000004534.10	1865	2.45e-14	0.000507273	4.34e-12	0.0887796	0.910713	0.999493	10.2581	Y
	22	3:49959570_CA_C	Cells EBV-transformed lymphocytes	18	RBM6	ENSG00000004534.10	1865	8.47e-14	0.00175132	7.39e-12	0.152012	0.846237	0.998249	5.56691	Y
	22	3:49959570_CA_C	Minor Salivary Gland	24	RBM6	ENSG00000004534.10	1865	4.34e-15	8.98e-05	4.74e-12	0.0970569	0.902853	0.99991	9.30231	Y
	22	3:49959570_CA_C	Brain Caudate basal ganglia	42	RBM6	ENSG00000004534.10	1865	1.07e-16	2.21e-06	5.57e-12	0.114365	0.885632	0.999998	7.74388	Y
	22	3:49959570_CA_C	Pituitary	31	RBM6	ENSG00000004534.10	1865	4.64e-24	9.59e-14	5.03e-12	0.103151	0.896849	1	8.69449	Y
	22	3:49959570_CA_C	Brain Spinal cord cervical c-1	33	RBM6	ENSG00000004534.10	1865	6.08e-15	0.000125647	3.32e-12	0.0677793	0.932095	0.999874	13.7519	Y
	22	3:49959570_CA_C	Brain Frontal Cortex BA9	38	RBM6	ENSG00000004534.10	1865	1.79e-16	3.71e-06	2.68e-12	0.0545512	0.945445	0.999996	17.3313	Y
	22	3:49959570_CA_C	Liver	20	RBM6	ENSG00000004534.10	1865	2.01e-18	4.16e-08	6.39e-12	0.131233	0.868767	1	6.62006	Y
	22	3:49959570_CA_C	Colon Transverse	28	MST1R	ENSG00000164078.8	1865	6.2e-14	0.00128282	4.52e-12	0.0925814	0.906136	0.998717	9.78745	Y
	22	3:49959570_CA_C	Lung	19	MST1R	ENSG00000164078.8	1865	1.29e-14	0.000267657	3.05e-12	0.0621739	0.937558	0.999732	15.0796	Y
	22	3:49959570_CA_C	Thyroid	4	MST1R	ENSG00000164078.8	1865	2.89e-15	5.98e-05	4.24e-12	0.0868465	0.913094	0.99994	10.5139	Y
	22	3:49959570_CA_C	Skin Sun Exposed Lower leg	7	MST1R	ENSG00000164078.8	1865	2.02e-18	4.17e-08	4.05e-12	0.0828118	0.917188	1	11.0756	Y
	22	3:49959570_CA_C	Nerve Tibial	16	MST1R	ENSG00000164078.8	1865	1.1e-19	2.27e-09	1.15e-12	0.0227075	0.977293	1	43.0383	Y
	22	3:49959570_CA_C	Brain Cerebellum	40	MST1R	ENSG00000164078.8	1865	3.71e-17	7.68e-07	2.55e-12	0.0516901	0.948309	0.999999	18.346	Y
	22	3:49959570_CA_C	Brain Cerebellar Hemisphere	41	MST1R	ENSG00000164078.8	1865	1.45e-13	0.003	5.08e-12	0.104185	0.892816	0.997001	8.56953	Y
	22	3:49959570_CA_C	Artery Tibial	1	MST1R	ENSG00000164078.8	1865	3.65e-13	0.00753903	2.42e-12	0.0491127	0.943348	0.992461	19.2078	Y
	22	3:49959570_CA_C	Skin Not Sun Exposed Suprapubic	8	MST1R	ENSG00000164078.8	1865	4.02e-19	8.31e-09	4.11e-12	0.0840525	0.915947	1	10.8973	Y
	22	3:49959570_CA_C	Muscle Skeletal	17	MST1R	ENSG00000164078.8	1865	1.33e-17	2.76e-07	3.1e-12	0.0632284	0.936771	1	14.8157	Y
	22	3:49959570_CA_C	Stomach	5	GMPPB	ENSG00000173540.8	1865	1.65e-13	0.00342008	5.41e-12	0.111038	0.885541	0.99658	7.97509	Y
	22	3:49959570_CA_C	Artery Aorta	3	AC105935.1	ENSG00000228008.1	1865	2.18e-14	0.000450401	5.1e-12	0.10464	0.894909	0.99955	8.55223	Y
	22	3:49959570_CA_C	Skin Sun Exposed Lower leg	7	ACTBP13	ENSG00000234667.1	1865	4.43e-27	9.17e-17	8.1e-13	0.0157611	0.984239	1	62.4475	Y
	22	3:49959570_CA_C	Heart Left Ventricle	21	SEMA3F	ENSG00000001617.7	1865	1.51e-12	0.0312992	7e-12	0.143894	0.824806	0.968701	5.73203	N
	22	3:49959570_CA_C	Brain Nucleus accumbens basal ganglia	35	RBM6	ENSG00000004534.10	1865	2.82e-19	5.84e-09	1.04e-11	0.214841	0.785159	1	3.65461	N
	22	3:49959570_CA_C	Small Intestine Terminal Ileum	23	RBM6	ENSG00000004534.10	1865	1.64e-17	3.38e-07	8.87e-12	0.182535	0.817465	1	4.4784	N
	22	3:49959570_CA_C	Esophagus Gastroesophageal Junction	27	RBM6	ENSG00000004534.10	1865	5.41e-33	1.12e-22	8.38e-12	0.172479	0.827521	1	4.79779	N
	22	3:49959570_CA_C	Testis	11	RBM6	ENSG00000004534.10	1865	8.45e-28	1.75e-17	1.07e-11	0.22049	0.77951	1	3.53534	N
	22	3:49959570_CA_C	Brain Cerebellum	40	RBM6	ENSG00000004534.10	1865	1.58e-31	3.27e-21	1.03e-11	0.212108	0.787892	1	3.71459	N
	22	3:49959570_CA_C	Brain Hypothalamus	36	RBM6	ENSG00000004534.10	1865	2.62e-12	0.054153	8.22e-12	0.169198	0.776649	0.945847	4.59016	N
	22	3:49959570_CA_C	Ovary	15	RBM6	ENSG00000004534.10	1865	3.03e-12	0.0627142	1.12e-11	0.230511	0.706774	0.937286	3.06611	N
	22	3:49959570_CA_C	Colon Sigmoid	29	RBM6	ENSG00000004534.10	1865	1.41e-27	2.92e-17	1.15e-11	0.237708	0.762292	1	3.20685	N
	22	3:49959570_CA_C	Lung	19	GNAT1	ENSG00000114349.5	1865	1.04e-12	0.0215797	8.91e-12	0.183386	0.795034	0.97842	4.3353	N
	22	3:49959570_CA_C	Adrenal Gland	46	HYAL1	ENSG00000114378.12	1865	1.23e-12	0.0253359	1.06e-11	0.218372	0.756292	0.974664	3.46332	N
	22	3:49959570_CA_C	Thyroid	4	NPRL2	ENSG00000114388.8	1865	4.12e-12	0.0852068	5.24e-12	0.107636	0.807157	0.914793	7.49895	N
	22	3:49959570_CA_C	Brain Caudate basal ganglia	42	RNF123	ENSG00000164068.11	1865	1.16e-12	0.0240404	7.94e-12	0.163274	0.812685	0.97596	4.97742	N
	22	3:49959570_CA_C	Heart Left Ventricle	21	RNF123	ENSG00000164068.11	1865	1.88e-12	0.0389608	8.61e-12	0.177247	0.783792	0.961039	4.42204	N
	22	3:49959570_CA_C	Testis	11	CAMKV	ENSG00000164076.12	1865	2.39e-12	0.0494558	1e-11	0.206361	0.744183	0.950544	3.60622	N
	22	3:49959570_CA_C	Esophagus Mucosa	26	MST1R	ENSG00000164078.8	1865	9.67e-13	0.019989	5.09e-12	0.104419	0.875592	0.980011	8.38536	N
	22	3:49959570_CA_C	Adipose Subcutaneous	48	MST1R	ENSG00000164078.8	1865	1.61e-13	0.00331959	1.13e-11	0.232526	0.764155	0.99668	3.28632	N
	22	3:49959570_CA_C	Brain Caudate basal ganglia	42	MST1R	ENSG00000164078.8	1865	5.95e-13	0.0123044	5.92e-12	0.121613	0.866083	0.987696	7.12164	N
	22	3:49959570_CA_C	Heart Atrial Appendage	22	MST1R	ENSG00000164078.8	1865	6.58e-14	0.00136152	1.15e-11	0.236226	0.762413	0.998638	3.22748	N
	22	3:49959570_CA_C	Brain Nucleus accumbens basal ganglia	35	MST1R	ENSG00000164078.8	1865	1.68e-12	0.0347054	4.4e-12	0.0901784	0.875116	0.965295	9.70427	N
	22	3:49959570_CA_C	Brain Anterior cingulate cortex BA24	43	MST1R	ENSG00000164078.8	1865	3.01e-12	0.0621882	7.21e-12	0.148373	0.789439	0.937812	5.32063	N
	22	3:49959570_CA_C	Whole Blood	45	MST1R	ENSG00000164078.8	1865	3.59e-12	0.0742703	6.66e-12	0.137022	0.788708	0.92573	5.75608	N
	22	3:49959570_CA_C	Brain Cortex	39	MST1R	ENSG00000164078.8	1865	3.73e-13	0.00771454	1.04e-11	0.214486	0.777799	0.992285	3.62634	N
	22	3:49959570_CA_C	Artery Aorta	3	GMPPB	ENSG00000173540.8	1865	1.55e-12	0.0319804	4.89e-12	0.100157	0.867863	0.96802	8.66507	N
	22	3:49959570_CA_C	Skin Not Sun Exposed Suprapubic	8	TRAIP	ENSG00000183763.4	1865	1.55e-12	0.0320253	7.01e-12	0.144084	0.823891	0.967975	5.71812	N
	22	3:49959570_CA_C	Esophagus Mucosa	26	TREX1	ENSG00000213689.5	92	0.000174007	0.0126571	0.000201	0.0136472	0.973321	0.986968	71.32	N
	22	3:49959570_CA_C	Skin Not Sun Exposed Suprapubic	8	ACTBP13	ENSG00000234667.1	1865	1.2e-19	2.49e-09	8.15e-12	0.167779	0.832221	1	4.96021	N
	22	3:49959570_CA_C	Adrenal Gland	46	LINC02019	ENSG00000273356.1	1418	1.68e-12	0.0347367	5.98e-12	0.122834	0.842429	0.965263	6.85828	N
	24	rs13062095	Whole Blood	45	SENP7	ENSG00000138468.11	3226	1.42e-21	1.99e-17	4.93e-06	0.0683763	0.931619	0.999995	13.6249	Y
	24	rs13062095	Esophagus Gastroesophageal Junction	27	IMPG2	ENSG00000081148.11	3226	2.33e-07	0.00327493	1.19e-05	0.16712	0.829593	0.996713	4.96406	N
	24	rs13062095	Small Intestine Terminal Ileum	23	SENP7	ENSG00000138468.11	3226	2.01e-06	0.0282275	5.12e-06	0.0711236	0.900642	0.971765	12.6631	N
	25	rs202183059	Breast Mammary Tissue	12	TMED10P2	ENSG00000239405.1	3360	8.3e-15	0.000151	8.63e-13	0.0147	0.985136	0.999836	67.0161	Y
	25	rs2811491	Breast Mammary Tissue	12	TMED10P2	ENSG00000239405.1	3229	8.3e-15	0.000151021	8.63e-13	0.0147128	0.985136	0.999849	66.9579	Y
	25	rs6776756	Breast Mammary Tissue	12	TMED10P2	ENSG00000239405.1	3348	8.3e-15	0.000151021	8.63e-13	0.0147129	0.985136	0.999849	66.9574	Y
	25	rs2811491	Nerve Tibial	16	TMED10P2	ENSG00000239405.1	3229	1.22e-12	0.02226	1.11e-11	0.200594	0.777146	0.97774	3.87421	N
	25	rs6776756	Nerve Tibial	16	TMED10P2	ENSG00000239405.1	3348	1.22e-12	0.0222604	1.11e-11	0.20058	0.77716	0.97774	3.87456	N
	25	rs202183059	Heart Atrial Appendage	22	TMED10P2	ENSG00000239405.1	3360	1.21e-12	0.0221	1.01e-11	0.182942	0.79498	0.977922	4.34553	N
	25	rs202183059	Thyroid	4	TMED10P2	ENSG00000239405.1	3363	4.49e-13	0.00817145	1.36e-11	0.246741	0.745088	0.991829	3.01972	N
	25	rs202183059	Nerve Tibial	16	TMED10P2	ENSG00000239405.1	3360	1.22e-12	0.0223	1.11e-11	0.200596	0.777144	0.97774	3.87418	N
	25	rs2811491	Thyroid	4	TMED10P2	ENSG00000239405.1	3229	4.49e-13	0.00817126	1.36e-11	0.246759	0.74507	0.991829	3.01942	N
	25	rs2811491	Heart Atrial Appendage	22	TMED10P2	ENSG00000239405.1	3229	1.21e-12	0.022084	1.01e-11	0.182731	0.795185	0.977916	4.35168	N
	25	rs6776756	Heart Atrial Appendage	22	TMED10P2	ENSG00000239405.1	3348	1.21e-12	0.0220789	1.01e-11	0.182919	0.795002	0.977921	4.3462	N
	25	rs6776756	Thyroid	4	TMED10P2	ENSG00000239405.1	3348	4.49e-13	0.00817136	1.36e-11	0.246749	0.74508	0.991829	3.01959	N
	25	rs202183059	Cells Transformed fibroblasts	30	GATA2-AS1	ENSG00000244300.2	3360	2.36e-12	0.0429	4.24e-12	0.0761635	0.880894	0.957057	11.5658	N
	25	rs202183059	Adipose Subcutaneous	48	GATA2-AS1	ENSG00000244300.2	3360	2.84e-12	0.0517	7.08e-12	0.127947	0.820338	0.948285	6.41153	N
	25	rs202183059	Spleen	6	GATA2-AS1	ENSG00000244300.2	3360	4.37e-12	0.0794	3.03e-12	0.0542431	0.866367	0.92061	15.9719	N
	25	rs202183059	Pancreas	14	GATA2-AS1	ENSG00000244300.2	3360	9.21e-16	1.68e-05	1.11e-11	0.200278	0.799705	0.999983	3.99298	N
	25	rs2811491	Cells Transformed fibroblasts	30	GATA2-AS1	ENSG00000244300.2	3229	2.36e-12	0.042988	4.18e-12	0.0751955	0.881817	0.957012	11.727	N
	25	rs2811491	Pancreas	14	GATA2-AS1	ENSG00000244300.2	3229	9.21e-16	1.68e-05	1.11e-11	0.200278	0.799705	0.999983	3.99298	N
	25	rs2811491	Spleen	6	GATA2-AS1	ENSG00000244300.2	3229	4.37e-12	0.0794839	2.97e-12	0.0531199	0.867396	0.920516	16.329	N
	25	rs2811491	Adipose Subcutaneous	48	GATA2-AS1	ENSG00000244300.2	3229	2.84e-12	0.051717	7.08e-12	0.127916	0.820367	0.948283	6.41331	N
	25	rs6776756	Adipose Subcutaneous	48	GATA2-AS1	ENSG00000244300.2	3348	2.84e-12	0.0517229	7.07e-12	0.127818	0.820459	0.948277	6.41897	N
	25	rs6776756	Cells Transformed fibroblasts	30	GATA2-AS1	ENSG00000244300.2	3348	2.36e-12	0.0429499	4.23e-12	0.0760151	0.881035	0.95705	11.5903	N
	25	rs6776756	Spleen	6	GATA2-AS1	ENSG00000244300.2	3348	4.37e-12	0.0794006	3.02e-12	0.054113	0.866486	0.920599	16.0126	N
	25	rs6776756	Pancreas	14	GATA2-AS1	ENSG00000244300.2	3348	9.21e-16	1.68e-05	1.11e-11	0.200278	0.799705	0.999983	3.99298	N
	26	3:138398778_TA_T	Cells Transformed fibroblasts	30	PIK3CB	ENSG00000051382.4	2561	2.08e-11	7.47e-05	6.66e-08	0.238811	0.761114	0.999925	3.18709	N
	26	3:138398778_TA_T	Esophagus Mucosa	26	PIK3CB	ENSG00000051382.4	2561	1.48e-12	5.33e-06	6.33e-08	0.22695	0.773045	0.999995	3.40624	N
	26	3:138398778_TA_T	Cells Transformed fibroblasts	30	ESYT3	ENSG00000158220.9	2561	8.44e-09	0.0303734	5.31e-08	0.190128	0.779499	0.969627	4.09987	N
	26	3:138398778_TA_T	Pancreas	14	FAIM	ENSG00000158234.8	2561	1.17e-11	4.22e-05	5.57e-08	0.199485	0.800473	0.999958	4.0127	N
	27	3:160127140_TA_T	Esophagus Muscularis	25	SMC4	ENSG00000113810.11	3140	1.91e-19	1.52e-07	5.59e-14	0.0435443	0.956456	1	21.9651	Y
	27	3:160127140_TA_T	Whole Blood	45	TRIM59	ENSG00000213186.3	3143	9.05e-16	0.000720846	9.25e-14	0.0728	0.926496	0.999296	12.7266	Y
	27	3:160127140_TA_T	Whole Blood	45	TRIM59	ENSG00000213186.3	3140	9.05e-16	0.000721	9.25e-14	0.0727833	0.926496	0.999279	12.7295	Y
	27	3:160127140_TA_T	Testis	11	KRT8P12	ENSG00000229320.3	3140	9.87e-15	0.00787	9.75e-14	0.0767449	0.915387	0.992132	11.9277	Y
	27	3:160127140_TA_T	Testis	11	B3GAT3P1	ENSG00000244009.1	3140	4.13e-23	3.29e-11	1.33e-13	0.104714	0.895286	1	8.54982	Y
	27	3:160127140_TA_T	Brain Hypothalamus	36	IFT80	ENSG00000068885.10	3140	5.94e-14	0.0473	1.27e-13	0.100448	0.852221	0.952669	8.48417	N
	27	3:160127140_TA_T	Skin Not Sun Exposed Suprapubic	8	IFT80	ENSG00000068885.10	3140	8.16e-14	0.0651	1.92e-13	0.15198	0.782968	0.934948	5.15178	N
	27	3:160127140_TA_T	Brain Putamen basal ganglia	34	IFT80	ENSG00000068885.10	3140	3.86e-14	0.0308	1.16e-13	0.0918942	0.877353	0.969247	9.54743	N
	27	3:160127140_TA_T	Esophagus Gastroesophageal Junction	27	SMC4	ENSG00000113810.11	3140	1.13e-13	0.0902	2.22e-13	0.17649	0.733349	0.90984	4.15518	N
	27	3:160127140_TA_T	Thyroid	4	SMC4	ENSG00000113810.11	3140	2.88e-14	0.0229	1.31e-13	0.103501	0.873552	0.977053	8.44003	N
	27	3:160127140_TA_T	Skin Sun Exposed Lower leg	7	KPNA4	ENSG00000186432.4	3143	1.5e-14	0.0119831	1.41e-13	0.111594	0.876423	0.988017	7.85369	N
	27	3:160127140_TA_T	Artery Tibial	1	KPNA4	ENSG00000186432.4	3140	1.2e-13	0.0956	2.09e-13	0.165637	0.738734	0.904371	4.45996	N
	27	3:160127140_TA_T	Pancreas	14	TRIM59	ENSG00000213186.3	3140	4.27e-14	0.034	2.03e-13	0.161178	0.804795	0.965973	4.9932	N
	27	3:160127140_TA_T	Adrenal Gland	46	TRIM59	ENSG00000213186.3	3140	7.63e-14	0.0608	1.24e-13	0.0976495	0.84156	0.93921	8.61817	N
	27	3:160127140_TA_T	Adipose Subcutaneous	48	TRIM59	ENSG00000213186.3	3143	1.89e-14	0.0150502	1.85e-13	0.146825	0.838125	0.98495	5.70834	N
	27	3:160127140_TA_T	Skin Sun Exposed Lower leg	7	TRIM59	ENSG00000213186.3	3140	5.56e-14	0.0443	1.08e-13	0.0852	0.870536	0.955736	10.2176	N
	27	3:160127140_TA_T	Thyroid	4	TRIM59	ENSG00000213186.3	3140	3.5e-16	0.000279	2.34e-13	0.185336	0.814385	0.999721	4.39409	N
	27	3:160127140_TA_T	Brain Anterior cingulate cortex BA24	43	KRT8P12	ENSG00000229320.3	3143	8.7e-14	0.0693289	1.22e-13	0.0967057	0.833965	0.930671	8.62374	N
	27	3:160127140_TA_T	Breast Mammary Tissue	12	KRT8P12	ENSG00000229320.3	3140	3.81e-14	0.0304	2.09e-13	0.166031	0.803599	0.96963	4.84006	N
	28	rs112692595	Testis	11	MYNN	ENSG00000085274.11	3160	0	3.62e-05	0	0.00448911	0.995475	0.999964	221.753	Y
	28	rs35221505	Testis	11	MYNN	ENSG00000085274.11	3209	0	3.62e-05	0	0.00448936	0.995474	0.999964	221.741	Y
	28	rs146217258	Testis	11	MYNN	ENSG00000085274.11	3110	0	3.62e-05	0	0.00449	0.995475	0.999965	221.709	Y
	28	rs2293607	Testis	11	MYNN	ENSG00000085274.11	3182	0	3.62e-05	0	0.00448934	0.995474	0.999964	221.742	Y
	28	rs146217258	Brain Cerebellar Hemisphere	41	AC078795.1	ENSG00000269984.1	3110	0	0.0597	0	0.0882266	0.852045	0.940272	9.65747	N
	28	rs146546514	Brain Cerebellar Hemisphere	41	AC078795.1	ENSG00000269984.1	3189	0	0.0597067	0	0.0885518	0.851742	0.940293	9.61857	N
	28	rs2293607	Brain Cerebellar Hemisphere	41	AC078795.1	ENSG00000269984.1	3182	0	0.0597069	0	0.088548	0.851745	0.940293	9.61902	N
	28	rs112692595	Brain Cerebellar Hemisphere	41	AC078795.1	ENSG00000269984.1	3160	0	0.0597	0	0.0880988	0.852165	0.940264	9.67283	N
	28	rs35221505	Brain Cerebellar Hemisphere	41	AC078795.1	ENSG00000269984.1	3210	0	0.0597	0	0.0886827	0.851619	0.940302	9.60299	N
	29	rs2282764	Nerve Tibial	16	MXD4	ENSG00000123933.10	3210	9.9e-12	0.00473	2.61e-10	0.123757	0.871512	0.99527	7.0421	Y
	29	rs2282764	Artery Tibial	1	MXD4	ENSG00000123933.10	3210	2.27e-11	0.0108	3.36e-10	0.16	0.829468	0.989468	5.18417	N
	29	rs2282764	Spleen	6	NAT8L	ENSG00000185818.7	3210	1.3e-10	0.0622	4.09e-10	0.194749	0.743067	0.937816	3.81551	N
	30	rs871134	Muscle Skeletal	17	TADA2B	ENSG00000173011.11	5409	3.09e-16	0.000183165	1.3e-14	0.00673503	0.993082	0.999817	147.45	Y
	30	rs871134	Muscle Skeletal	17	CCDC96	ENSG00000173013.4	5409	5.42e-15	0.00321235	1.96e-14	0.0106493	0.986138	0.996788	92.6014	Y
	30	rs871134	Colon Sigmoid	29	PSAPL1	ENSG00000178597.4	5409	1.43e-13	0.0845102	9.78e-14	0.0570796	0.85841	0.91549	15.0388	N
	32	rs4695407	Esophagus Mucosa	26	FRYL	ENSG00000075539.9	1645	5.26e-10	0.00216915	3.37e-08	0.138119	0.859711	0.997831	6.2244	Y
	32	rs4695407	Adipose Subcutaneous	48	OCIAD1	ENSG00000109180.10	1645	7.11e-11	0.000292945	1.4e-08	0.0565643	0.943143	0.999707	16.6738	Y
	32	rs4695407	Nerve Tibial	16	OCIAD1	ENSG00000109180.10	1645	2.45e-12	1.01e-05	1.39e-08	0.0564413	0.943549	0.99999	16.7174	Y
	32	rs4695407	Adipose Visceral Omentum	47	OCIAD1	ENSG00000109180.10	1645	1.87e-11	7.72e-05	3.07e-08	0.125726	0.874196	0.999923	6.95316	Y
	32	rs4695407	Brain Cortex	39	FRYL	ENSG00000075539.9	1645	1.71e-08	0.07054	5.44e-08	0.223592	0.705868	0.92946	3.15694	N
	32	rs4695407	Skin Not Sun Exposed Suprapubic	8	FRYL	ENSG00000075539.9	1645	5.27e-09	0.0217081	3.62e-08	0.148341	0.829951	0.978292	5.59487	N
	32	rs4695407	Muscle Skeletal	17	FRYL	ENSG00000075539.9	1645	1.22e-08	0.0500802	4.77e-08	0.19584	0.754079	0.94992	3.85048	N
	32	rs4695407	Artery Coronary	2	OCIAD1	ENSG00000109180.10	1645	5.12e-09	0.0211079	3e-08	0.122626	0.856266	0.978892	6.98273	N
	32	rs4695407	Heart Atrial Appendage	22	OCIAD1	ENSG00000109180.10	1645	5.36e-09	0.0220861	3.88e-08	0.158911	0.819003	0.977914	5.15385	N
	32	rs4695407	Pancreas	14	OCIAD1	ENSG00000109180.10	1645	4.62e-09	0.0190272	3.44e-08	0.140977	0.839996	0.980973	5.9584	N
	32	rs4695407	Spleen	6	OCIAD1	ENSG00000109180.10	1645	2.2e-08	0.0906314	3.94e-08	0.161675	0.747694	0.909369	4.62467	N
	32	rs4695407	Lung	19	ZAR1	ENSG00000182223.7	1645	1.06e-08	0.0437009	5.23e-08	0.214932	0.741367	0.956299	3.44932	N
	33	rs35500378	Testis	11	EXOSC9	ENSG00000123737.8	4091	8.15e-12	1.16e-05	9.4e-08	0.133429	0.866559	0.999988	6.49454	Y
	33	rs35500378	Skin Not Sun Exposed Suprapubic	8	BBS7	ENSG00000138686.5	4091	3.61e-11	5.15e-05	2.32e-08	0.0321781	0.96777	0.999948	30.0755	Y
	33	rs35500378	Cells Transformed fibroblasts	30	BBS7	ENSG00000138686.5	4091	4.54e-16	6.48e-10	2.45e-08	0.0340466	0.965953	1	28.3715	Y
	33	rs35500378	Brain Cortex	39	BBS7	ENSG00000138686.5	4091	5.69e-09	0.00812341	3.97e-08	0.055698	0.936179	0.991877	16.8081	Y
	33	rs35500378	Esophagus Mucosa	26	BBS7	ENSG00000138686.5	4091	5.55e-10	0.000792189	6.64e-08	0.0939803	0.905227	0.999208	9.6321	Y
	33	rs35500378	Skin Sun Exposed Lower leg	7	BBS7	ENSG00000138686.5	4091	1.18e-12	1.69e-06	2.52e-08	0.0350253	0.964973	0.999998	27.5508	Y
	33	rs35500378	Muscle Skeletal	17	BBS7	ENSG00000138686.5	4091	1.31e-12	1.87e-06	1.82e-08	0.0250089	0.974989	0.999998	38.9857	Y
	33	rs35500378	Artery Tibial	1	BBS7	ENSG00000138686.5	4091	2.32e-09	0.00331104	3.12e-08	0.043632	0.953057	0.996689	21.8431	Y
	33	rs35500378	Testis	11	CCNA2	ENSG00000145386.5	4091	4.29e-09	0.00612126	5.9e-08	0.083391	0.910488	0.993879	10.9183	Y
	33	rs35500378	Breast Mammary Tissue	12	BBS7	ENSG00000138686.5	4091	2.02e-08	0.028842	4.61e-08	0.0648997	0.906258	0.971158	13.964	N
	33	rs35500378	Testis	11	BBS7	ENSG00000138686.5	4091	1.93e-08	0.0275753	1.04e-07	0.148329	0.824096	0.972425	5.55587	N
	33	rs35500378	Brain Cerebellum	40	BBS7	ENSG00000138686.5	4091	3.35e-08	0.0477948	4.75e-08	0.0669367	0.885268	0.952205	13.2255	N
	33	rs35500378	Brain Cerebellar Hemisphere	41	BBS7	ENSG00000138686.5	4091	3.82e-08	0.0545848	5e-08	0.0705549	0.87486	0.945415	12.3997	N
	33	rs35500378	Colon Transverse	28	TRPC3	ENSG00000138741.6	4091	2.96e-08	0.0422584	1.12e-07	0.159379	0.798362	0.957741	5.0092	N
	34	rs113580095	Nerve Tibial	16	AC022272.1	ENSG00000250027.1	3260	0	1.18e-05	0	0.0451104	0.954878	0.999988	21.1676	Y
	34	rs6536702	Nerve Tibial	16	AC022272.1	ENSG00000250027.1	3300	0	1.18e-05	0	0.0451105	0.954878	0.999988	21.1675	Y
	34	rs6839886	Nerve Tibial	16	AC022272.1	ENSG00000250027.1	3270	0	1.18e-05	0	0.0451104	0.954878	0.999988	21.1676	Y
	34	rs6839886	Cells Transformed fibroblasts	30	NAF1	ENSG00000145414.4	3270	0	0.0117	0	0.0149965	0.973266	0.988263	64.8995	N
	34	rs113580095	Cells Transformed fibroblasts	30	NAF1	ENSG00000145414.4	3260	0	0.0117367	0	0.0150404	0.973223	0.988263	64.7073	N
	34	rs113580095	Thyroid	4	NAF1	ENSG00000145414.4	3260	0	0.0945879	0	0.188754	0.716658	0.905412	3.79679	N
	34	rs6536702	Cells Transformed fibroblasts	30	NAF1	ENSG00000145414.4	3297	0	0.0117394	0	0.0148123	0.973448	0.988261	65.7189	N
	34	rs6536702	Thyroid	4	NAF1	ENSG00000145414.4	3300	0	0.0945	0	0.189093	0.716359	0.905452	3.78839	N
	34	rs6839886	Thyroid	4	NAF1	ENSG00000145414.4	3270	0	0.0946	0	0.188817	0.716603	0.905419	3.79522	N
	34	rs6536702	Skin Sun Exposed Lower leg	7	AC022272.1	ENSG00000250027.1	3300	0	0.0209	0	0.100098	0.878958	0.979056	8.78096	N
	34	rs113580095	Skin Sun Exposed Lower leg	7	AC022272.1	ENSG00000250027.1	3260	0	0.0209467	0	0.0999728	0.87908	0.979053	8.7932	N
	34	rs113580095	Adipose Subcutaneous	48	AC022272.1	ENSG00000250027.1	3260	0	0.0477358	0	0.108364	0.8439	0.952264	7.78762	N
	34	rs6536702	Adipose Subcutaneous	48	AC022272.1	ENSG00000250027.1	3300	0	0.0477	0	0.108528	0.843745	0.952273	7.77446	N
	34	rs6839886	Skin Sun Exposed Lower leg	7	AC022272.1	ENSG00000250027.1	3270	0	0.0209	0	0.0999988	0.879055	0.979054	8.79066	N
	34	rs6839886	Adipose Subcutaneous	48	AC022272.1	ENSG00000250027.1	3270	0	0.0477	0	0.108391	0.843875	0.952266	7.78548	N
	36	5:1303867_CT_C	Small Intestine Terminal Ileum	23	AC021087.2	ENSG00000250848.1	2421	0	0.0549077	0	0.0133919	0.9317	0.945092	69.5721	N
	36	rs11133719	Small Intestine Terminal Ileum	23	AC021087.2	ENSG00000250848.1	2570	0	0.0549	0	0.0141397	0.930994	0.945134	65.8424	N
	36	rs111789380	Small Intestine Terminal Ileum	23	AC021087.2	ENSG00000250848.1	770	0	0.0554	0	0.00452424	0.940075	0.944599	207.786	N
	36	rs112290073	Small Intestine Terminal Ileum	23	AC021087.2	ENSG00000250848.1	2502	0	0.0548852	0	0.0137962	0.931319	0.945115	67.5052	N
	36	rs138895564	Small Intestine Terminal Ileum	23	AC021087.2	ENSG00000250848.1	2564	0	0.0548667	0	0.0141302	0.931003	0.945133	65.8874	N
	36	rs182478372	Small Intestine Terminal Ileum	23	AC021087.2	ENSG00000250848.1	2510	0	0.0549	0	0.0138537	0.931264	0.945118	67.2215	N
	36	rs2736109	Small Intestine Terminal Ileum	23	AC021087.2	ENSG00000250848.1	2450	0	0.0549	0	0.0135374	0.931563	0.9451	68.8138	N
	36	rs2853677	Small Intestine Terminal Ileum	23	AC021087.2	ENSG00000250848.1	2501	0	0.0548855	0	0.0137908	0.931324	0.945114	67.532	N
	36	rs33961405	Small Intestine Terminal Ileum	23	AC021087.2	ENSG00000250848.1	2520	0	0.0549	0	0.0139043	0.931216	0.945121	66.9732	N
	36	rs34052286	Small Intestine Terminal Ileum	23	AC021087.2	ENSG00000250848.1	2480	0	0.0549	0	0.0136879	0.931421	0.945109	68.0469	N
	36	rs34094720	Small Intestine Terminal Ileum	23	AC021087.2	ENSG00000250848.1	2473	0	0.0548933	0	0.0136518	0.931455	0.945107	68.2294	N
	36	rs35334674	Small Intestine Terminal Ileum	23	AC021087.2	ENSG00000250848.1	2480	0	0.0549	0	0.0136965	0.931413	0.945109	68.0036	N
	36	rs35719940	Small Intestine Terminal Ileum	23	AC021087.2	ENSG00000250848.1	2670	0	0.0548	0	0.0146709	0.930493	0.945163	63.4242	N
	36	rs536656415	Small Intestine Terminal Ileum	23	AC021087.2	ENSG00000250848.1	2510	0	0.0549	0	0.0138489	0.931269	0.945118	67.2448	N
	36	rs574093309	Small Intestine Terminal Ileum	23	AC021087.2	ENSG00000250848.1	2564	0	0.0548667	0	0.0141302	0.931003	0.945133	65.8874	N
	36	rs61748181	Small Intestine Terminal Ileum	23	AC021087.2	ENSG00000250848.1	2470	0	0.0548942	0	0.0136358	0.93147	0.945106	68.3107	N
	36	rs6897196	Small Intestine Terminal Ileum	23	AC021087.2	ENSG00000250848.1	2510	0	0.0549	0	0.0138489	0.931269	0.945118	67.2448	N
	36	rs7705526	Small Intestine Terminal Ileum	23	AC021087.2	ENSG00000250848.1	2502	0	0.0548852	0	0.0137962	0.931319	0.945115	67.5052	N
	36	rs7710703	Small Intestine Terminal Ileum	23	AC021087.2	ENSG00000250848.1	2500	0	0.0549	0	0.0137908	0.931324	0.945114	67.532	N
	36	rs79662648	Small Intestine Terminal Ileum	23	AC021087.2	ENSG00000250848.1	2480	0	0.0549	0	0.0136612	0.931446	0.945107	68.1818	N
	36	rs79717857	Small Intestine Terminal Ileum	23	AC021087.2	ENSG00000250848.1	2358	0	0.0549258	0	0.0130678	0.932006	0.945074	71.3206	N
	37	5:78951569_GT_G	Skin Sun Exposed Lower leg	7	TENT2	ENSG00000164329.9	3297	2.01e-13	2.3e-05	9.11e-10	0.10298	0.896997	0.999977	8.71036	Y
	37	5:78951569_GT_G	Nerve Tibial	16	TENT2	ENSG00000164329.9	3297	7.03e-14	8.02e-06	9.23e-10	0.104404	0.895588	0.999992	8.57807	Y
	37	5:78951569_GT_G	Esophagus Muscularis	25	TENT2	ENSG00000164329.9	3297	1.26e-11	0.00143878	1.19e-09	0.134591	0.863971	0.998561	6.41924	Y
	37	5:78951569_GT_G	Thyroid	4	TENT2	ENSG00000164329.9	3297	1.25e-12	0.000142524	9.23e-10	0.104358	0.895499	0.999857	8.58101	Y
	37	5:78951569_GT_G	Small Intestine Terminal Ileum	23	TENT2	ENSG00000164329.9	3297	5.49e-10	0.0626043	1.1e-09	0.124154	0.813242	0.937396	6.55027	N
	37	5:78951569_GT_G	Skin Not Sun Exposed Suprapubic	8	TENT2	ENSG00000164329.9	3297	1.84e-10	0.0209557	9.24e-10	0.104508	0.874537	0.979044	8.36816	N
	37	5:78951569_GT_G	Colon Transverse	28	TENT2	ENSG00000164329.9	3297	3.43e-10	0.0390895	1.75e-09	0.198908	0.762003	0.960911	3.83093	N
	37	5:78951569_GT_G	Breast Mammary Tissue	12	TENT2	ENSG00000164329.9	3297	3e-10	0.0341823	1.03e-09	0.116765	0.849053	0.965818	7.27148	N
	37	5:78951569_GT_G	Lung	19	TENT2	ENSG00000164329.9	3297	1.21e-10	0.0138424	9.39e-10	0.106216	0.879941	0.986158	8.28443	N
	38	rs72801474	Whole Blood	45	HSPA4	ENSG00000170606.9	3210	3.2e-07	9.78e-05	1.01e-05	0.00209961	0.997792	0.999892	475.228	Y
	38	rs72801474	Skin Sun Exposed Lower leg	7	HSPA4	ENSG00000170606.9	3210	3.8e-19	1.16e-16	7.54e-06	0.00130737	0.998685	0.999992	763.886	Y
	38	rs72801474	Adipose Subcutaneous	48	HSPA4	ENSG00000170606.9	3210	8.27e-09	2.53e-06	7.82e-06	0.00139287	0.998597	0.99999	716.934	Y
	38	rs72801474	Skin Not Sun Exposed Suprapubic	8	HSPA4	ENSG00000170606.9	3210	6.54e-09	2e-06	7.56e-06	0.00131451	0.998676	0.99999	759.731	Y
	38	rs72801474	Esophagus Muscularis	25	HSPA4	ENSG00000170606.9	3210	6.96e-06	0.00212922	1.07e-05	0.00228398	0.995569	0.997853	435.892	Y
	38	rs72801474	Pancreas	14	HSPA4	ENSG00000170606.9	3210	2.24e-05	0.0068459	1.45e-05	0.00345532	0.989662	0.993117	286.417	Y
	38	rs72801474	Lung	19	HSPA4	ENSG00000170606.9	3210	0.000216516	0.0662246	8e-05	0.0235538	0.909925	0.933479	38.6319	N
	38	rs72801474	Breast Mammary Tissue	12	HSPA4	ENSG00000170606.9	3210	0.000173951	0.0532057	7.17e-05	0.0209988	0.92555	0.946549	44.0763	N
	38	rs72801474	Esophagus Mucosa	26	HSPA4	ENSG00000170606.9	3210	0.000100781	0.0308255	5.32e-05	0.0153216	0.953699	0.969021	62.2454	N
	38	rs72801474	Colon Transverse	28	HSPA4	ENSG00000170606.9	3210	0.000227134	0.0694724	7.78e-05	0.0229008	0.907322	0.930223	39.6197	N
	41	rs55965437	Testis	11	SNHG32	ENSG00000204387.8	7742	0	0.00273053	1.24e-37	0.115728	0.881542	0.997269	7.61737	Y
	41	rs55965437	Cells Transformed fibroblasts	30	ABHD16A	ENSG00000204427.7	7742	0	0.00270877	4.74e-38	0.0435072	0.953784	0.997291	21.9224	Y
	41	rs55965437	Brain Amygdala	44	LY6G5C	ENSG00000204428.8	7742	0	0.0015668	4.18e-38	0.0382574	0.960176	0.998433	25.0978	Y
	41	rs55965437	Brain Anterior cingulate cortex BA24	43	LY6G5C	ENSG00000204428.8	7742	0	0.000252563	5.6e-38	0.0515952	0.948152	0.999747	18.3768	Y
	41	rs55965437	Lung	19	POU5F1	ENSG00000204531.11	6493	0	0.00274295	1.08e-37	0.100009	0.897248	0.997257	8.97171	Y
	41	rs55965437	Muscle Skeletal	17	DDAH2	ENSG00000213722.4	7742	7.42e-39	0.00696093	6.28e-38	0.0580382	0.935001	0.993039	16.1101	Y
	41	rs55965437	Esophagus Mucosa	26	HSD17B8	ENSG00000204228.3	1173	7.7e-20	0.0839909	3.92e-20	0.0419295	0.87408	0.916009	20.8464	N
	41	rs55965437	Brain Cerebellum	40	HLA-DMA	ENSG00000204257.10	1696	1.12e-25	0.060037	2.17e-25	0.1156	0.824363	0.939963	7.13119	N
	41	rs55965437	Liver	20	SKIV2L	ENSG00000204351.7	7742	5.39e-38	0.0505913	8.19e-38	0.0759802	0.873428	0.949409	11.4955	N
	41	rs55965437	Thyroid	4	LY6G6F	ENSG00000204424.8	7742	1.81e-38	0.016986	2.3e-38	0.0206362	0.962378	0.983014	46.6355	N
	41	rs55965437	Adrenal Gland	46	ABHD16A	ENSG00000204427.7	7742	3.62e-38	0.0340068	7.19e-38	0.0665908	0.899402	0.965993	13.5064	N
	41	rs55965437	Adipose Subcutaneous	48	ABHD16A	ENSG00000204427.7	7742	8.55e-38	0.08021	1.53e-37	0.142592	0.777198	0.91979	5.45051	N
	41	rs55965437	Pancreas	14	ABHD16A	ENSG00000204427.7	7742	9.67e-38	0.090691	1.57e-37	0.146944	0.762365	0.909309	5.18812	N
	41	rs55965437	Brain Caudate basal ganglia	42	ABHD16A	ENSG00000204427.7	7742	9.34e-38	0.08765	1.29e-37	0.120236	0.792114	0.91235	6.58798	N
	41	rs55965437	Lung	19	CSNK2B	ENSG00000204435.9	7742	2.28e-38	0.0214165	2.47e-37	0.230972	0.747611	0.978584	3.2368	N
	41	rs55965437	Testis	11	PRRC2A	ENSG00000204469.8	7742	0	0.00347563	2.28e-37	0.21295	0.783574	0.996524	3.67961	N
	41	rs55965437	Cells Transformed fibroblasts	30	HLA-E	ENSG00000204592.5	4104	7.46e-23	0.0975571	3.14e-23	0.0402517	0.862191	0.902443	21.42	N
	41	rs55965437	Heart Atrial Appendage	22	DDAH2	ENSG00000213722.4	7742	1.34e-38	0.0126122	2.41e-37	0.225183	0.762205	0.987388	3.38482	N
	41	rs55965437	Heart Left Ventricle	21	DDAH2	ENSG00000213722.4	7742	4.13e-38	0.038763	1.44e-37	0.134023	0.827215	0.961237	6.17221	N
	41	rs55965437	Brain Cerebellar Hemisphere	41	DDAH2	ENSG00000213722.4	7742	7.08e-38	0.0664769	1.38e-37	0.128239	0.805284	0.933523	6.27955	N
	41	rs55965437	Cells Transformed fibroblasts	30	LINC00243	ENSG00000214894.2	5593	3.99e-38	0.037396	8.28e-38	0.0768472	0.885757	0.962604	11.5262	N
	41	rs55965437	Esophagus Muscularis	25	HCG22	ENSG00000228789.2	6182	9.44e-39	0.00886087	2.63e-37	0.246194	0.744945	0.991139	3.02585	N
	42	rs2187668	Adipose Subcutaneous	48	TCF19	ENSG00000137310.7	44	1.06e-25	0.00790415	8.84e-26	0.00558777	0.986508	0.992096	176.548	Y
	42	rs2187668	Liver	20	RNF5	ENSG00000204308.6	13200	1.01e-27	0.000541	5.53e-26	0.028674	0.970785	0.999459	33.8559	Y
	42	rs2187668	Adrenal Gland	46	RNF5	ENSG00000204308.6	13200	3.58e-31	1.92e-07	3.92e-26	0.0200336	0.979966	1	48.9162	Y
	42	rs2187668	Pancreas	14	RNF5	ENSG00000204308.6	13200	4.05e-32	2.17e-08	9.43e-26	0.0495927	0.950407	1	19.1643	Y
	42	rs2187668	Brain Frontal Cortex BA9	38	RNF5	ENSG00000204308.6	13200	4.38e-28	0.000235	8.06e-26	0.0422447	0.957521	0.999765	22.6661	Y
	42	rs2187668	Brain Cerebellum	40	RNF5	ENSG00000204308.6	13200	4.41e-28	0.000236	1.71e-25	0.090825	0.908939	0.999764	10.0076	Y
	42	rs2187668	Lung	19	RNF5	ENSG00000204308.6	13200	3e-29	1.61e-05	7.78e-26	0.0407802	0.959204	0.999984	23.5213	Y
	42	rs2187668	Thyroid	4	RNF5	ENSG00000204308.6	13200	2.09e-33	1.12e-09	4.22e-26	0.0216554	0.978345	1	45.1779	Y
	42	rs2187668	Heart Left Ventricle	21	RNF5	ENSG00000204308.6	13200	2.31e-30	1.24e-06	6.48e-26	0.0338031	0.966196	0.999999	28.583	Y
	42	rs2187668	Muscle Skeletal	17	RNF5	ENSG00000204308.6	13182	0	1.49e-27	3.21e-26	0.0162221	0.983778	1	60.6444	Y
	42	rs2187668	Nerve Tibial	16	POU5F1	ENSG00000204531.11	116	1.63e-27	0.000874	3.89e-26	0.0198768	0.97925	0.999126	49.2659	Y
	42	rs2187668	Adipose Subcutaneous	48	POU5F1	ENSG00000204531.11	116	9.01e-28	0.000483	3.91e-26	0.0199779	0.979539	0.999517	49.0311	Y
	42	rs2187668	Artery Tibial	1	POU5F1	ENSG00000204531.11	116	5.52e-27	0.00296	4.51e-26	0.0232166	0.973824	0.99704	41.9451	Y
	42	rs2187668	Colon Sigmoid	29	CCHCR1	ENSG00000204536.9	44	1.07e-25	0.00797	9.79e-26	0.00629628	0.985737	0.992033	156.559	Y
	42	rs2187668	Whole Blood	45	CCHCR1	ENSG00000204536.9	44	2.99e-27	0.00022236	6.81e-26	0.00407114	0.995706	0.999778	244.577	Y
	42	rs2187668	Lung	19	CCHCR1	ENSG00000204536.9	44	3.02e-29	2.25e-06	1.01e-25	0.00652888	0.993469	0.999998	152.165	Y
	42	rs2187668	Liver	20	CCHCR1	ENSG00000204536.9	44	3.24e-27	0.000241	1.19e-25	0.00783121	0.991928	0.999759	126.663	Y
	42	rs2187668	Colon Transverse	28	CCHCR1	ENSG00000204536.9	44	9.57e-32	7.12e-09	6.72e-26	0.0040012	0.995999	1	248.925	Y
	42	rs2187668	Adipose Visceral Omentum	47	CCHCR1	ENSG00000204536.9	44	4e-28	2.97e-05	1.33e-25	0.00890946	0.991061	0.99997	111.237	Y
	42	rs2187668	Breast Mammary Tissue	12	CCHCR1	ENSG00000204536.9	44	3.51e-26	0.00261	7.72e-26	0.00475096	0.992637	0.997388	208.934	Y
	42	rs2187668	Whole Blood	45	CCHCR1	ENSG00000204536.9	44	2.99e-27	0.000222	6.81e-26	0.00407114	0.995706	0.999778	244.577	Y
	42	rs2187668	Nerve Tibial	16	CCHCR1	ENSG00000204536.9	44	1.47e-29	1.09e-06	6.79e-26	0.00405334	0.995946	0.999999	245.71	Y
	42	rs2187668	Adipose Subcutaneous	48	CCHCR1	ENSG00000204536.9	44	3.32e-29	2.47e-06	8.64e-26	0.00543091	0.994567	0.999998	183.131	Y
	42	rs2187668	Brain Cerebellum	40	CCHCR1	ENSG00000204536.9	44	4e-26	0.00298	9.88e-26	0.0063606	0.990663	0.997023	155.75	Y
	42	rs2187668	Thyroid	4	CCHCR1	ENSG00000204536.9	44	2.04e-29	1.52e-06	6.47e-26	0.00381607	0.996182	0.999998	261.049	Y
	42	rs2187668	Esophagus Muscularis	25	CCHCR1	ENSG00000204536.9	44	1.2e-26	0.000895082	1.37e-25	0.00920777	0.989897	0.999105	107.507	Y
	42	rs2187668	Esophagus Mucosa	26	PSORS1C2	ENSG00000204538.3	3	0.000349822	0.00452	7.81e-05	1.52e-05	0.995033	0.995048	65462.7	Y
	42	rs2187668	Muscle Skeletal	17	PPT2	ENSG00000221988.8	13200	2.86e-28	0.000154	4.48e-26	0.0230186	0.976828	0.999846	42.4365	Y
	42	rs2187668	Muscle Skeletal	17	C4B	ENSG00000224389.4	11000	2.5e-27	0.00134	1.02e-25	0.0538213	0.944839	0.998661	17.5551	Y
	42	rs2187668	Testis	11	C4B	ENSG00000224389.4	11000	6.22e-28	0.000334	1.28e-25	0.0677216	0.931945	0.999666	13.7614	Y
	42	rs2187668	Artery Aorta	3	HLA-B	ENSG00000234745.5	1620	6.97e-27	0.00374	5.46e-26	0.0283068	0.967958	0.996264	34.1953	Y
	42	rs2187668	Pancreas	14	HLA-B	ENSG00000234745.5	1622	8.38e-27	0.00449175	6.07e-26	0.0315975	0.963911	0.995508	30.5059	Y
	42	rs2187668	Muscle Skeletal	17	C2	ENSG00000166278.10	10213	1.45e-25	0.0775972	3.38e-25	0.180545	0.741858	0.922403	4.10899	N
	42	rs2187668	Vagina	9	NOTCH4	ENSG00000204301.5	13182	1.01e-25	0.0539773	3.61e-25	0.192639	0.753384	0.946023	3.91086	N
	42	rs2187668	Cells Transformed fibroblasts	30	RNF5	ENSG00000204308.6	13200	1.97e-26	0.0106	1.16e-25	0.061399	0.928037	0.989436	15.1149	N
	42	rs2187668	Brain Cerebellar Hemisphere	41	RNF5	ENSG00000204308.6	13200	3.44e-26	0.0185	1.4e-25	0.0743389	0.907208	0.981547	12.2037	N
	42	rs2187668	Prostate	13	RNF5	ENSG00000204308.6	13200	1.03e-25	0.0554	2.88e-25	0.153592	0.790989	0.944581	5.14993	N
	42	rs2187668	Pituitary	31	RNF5	ENSG00000204308.6	13200	1.58e-25	0.085	2.42e-25	0.128793	0.786243	0.915036	6.10472	N
	42	rs2187668	Muscle Skeletal	17	AGPAT1	ENSG00000204310.6	13200	4.78e-26	0.0256	1.99e-25	0.106091	0.86828	0.974371	8.18426	N
	42	rs2187668	Cells Transformed fibroblasts	30	PRRT1	ENSG00000204314.6	13200	4.28e-26	0.023	1.45e-25	0.0766387	0.90041	0.977049	11.7488	N
	42	rs2187668	Whole Blood	45	FKBPL	ENSG00000204315.3	13000	2.55e-26	0.0137	3.17e-25	0.169227	0.817108	0.986335	4.82846	N
	42	rs2187668	Whole Blood	45	FKBPL	ENSG00000204315.3	13023	2.55e-26	0.013665	3.17e-25	0.169227	0.817108	0.986335	4.82846	N
	42	rs2187668	Testis	11	APOM	ENSG00000204444.6	6130	8.78e-26	0.0471	2.42e-25	0.128929	0.824001	0.952931	6.39111	N
	42	rs2187668	Stomach	5	HLA-C	ENSG00000204525.10	860	1.54e-25	0.0827	1.75e-25	0.0928113	0.824455	0.917267	8.88314	N
	42	rs2187668	Heart Atrial Appendage	22	POU5F1	ENSG00000204531.11	116	1.27e-25	0.068	4.78e-26	0.0246967	0.907293	0.93199	36.7374	N
	42	rs2187668	Artery Aorta	3	CCHCR1	ENSG00000204536.9	44	1.19e-24	0.0888	9.34e-26	0.0060423	0.905163	0.911205	149.804	N
	42	rs2187668	Heart Atrial Appendage	22	CCHCR1	ENSG00000204536.9	44	1.99e-25	0.0148	1.29e-25	0.0085968	0.976602	0.985199	113.601	N
	42	rs2187668	Skin Not Sun Exposed Suprapubic	8	CCHCR1	ENSG00000204536.9	44	1.09e-24	0.0812	6.48e-26	0.00390911	0.914898	0.918807	234.043	N
	42	rs2187668	Spleen	6	CCHCR1	ENSG00000204536.9	44	1.55e-25	0.0115	8.45e-26	0.00530209	0.98316	0.988462	185.429	N
	42	rs2187668	Esophagus Gastroesophageal Junction	27	CCHCR1	ENSG00000204536.9	44	5.05e-25	0.0376	7.44e-26	0.00457527	0.957869	0.962444	209.358	N
	42	rs2187668	Artery Tibial	1	CCHCR1	ENSG00000204536.9	44	1.15e-24	0.0857	8.58e-26	0.00547278	0.908825	0.914297	166.063	N
	42	rs2187668	Lung	19	HCP5	ENSG00000206337.6	2247	1.35e-25	0.0721518	1.9e-25	0.101203	0.826645	0.927848	8.16818	N
	42	rs2187668	Testis	11	CLIC1	ENSG00000213719.4	8330	2e-26	0.0107	7.93e-26	0.0415577	0.947739	0.989296	22.8054	N
	42	rs2187668	Whole Blood	45	DDAH2	ENSG00000213722.4	8020	9.44e-26	0.0506	2.96e-25	0.158017	0.791359	0.949376	5.00806	N
	42	rs2187668	Whole Blood	45	DDAH2	ENSG00000213722.4	8024	9.44e-26	0.0506242	2.96e-25	0.158017	0.791359	0.949376	5.00806	N
	42	rs2187668	Cells Transformed fibroblasts	30	PPT2	ENSG00000221988.8	13200	7.6e-26	0.0408	2.44e-25	0.129949	0.829298	0.959247	6.38172	N
	42	rs2187668	Pancreas	14	PPT2	ENSG00000221988.8	13200	1.76e-25	0.0942	3.23e-25	0.172372	0.733379	0.905751	4.25463	N
	42	rs2187668	Artery Aorta	3	C4B	ENSG00000224389.4	11000	2.36e-26	0.0126	1.71e-25	0.0909268	0.896426	0.987353	9.85876	N
	42	rs2187668	Esophagus Mucosa	26	C4B	ENSG00000224389.4	11000	7.95e-27	0.00426	4.52e-25	0.241569	0.75417	0.995739	3.12196	N
	42	rs2187668	Adipose Visceral Omentum	47	C4B	ENSG00000224389.4	11000	2.66e-26	0.0143	1.15e-25	0.0605121	0.925213	0.985725	15.2897	N
	42	rs2187668	Esophagus Muscularis	25	HLA-B	ENSG00000234745.5	1620	1.02e-25	0.0546	9.29e-26	0.0489	0.896539	0.945439	18.3341	N
	42	rs2187668	Nerve Tibial	16	HLA-B	ENSG00000234745.5	1620	1.28e-25	0.0684	2.58e-25	0.137391	0.794208	0.931599	5.78065	N
	42	rs2187668	Brain Anterior cingulate cortex BA24	43	CFB	ENSG00000243649.4	10500	1.34e-25	0.0719	2.44e-25	0.129925	0.798148	0.928073	6.14313	N
	42	rs2187668	Cells EBV-transformed lymphocytes	18	C4A	ENSG00000244731.3	10700	1.45e-27	0.00078	3.52e-25	0.188179	0.811041	0.99922	4.30995	N
	45	rs13230646	Testis	11	STK31	ENSG00000196335.8	4212	1.58e-14	6.58e-07	2.05e-09	0.0847405	0.915259	0.999999	10.8007	Y
	47	rs2538745	Whole Blood	45	DTX2	ENSG00000091073.15	2787	2.39e-12	1.92e-10	0.00206625	0.165116	0.832818	0.997934	5.04385	Y
	47	rs2538745	Brain Cortex	39	UPK3B	ENSG00000243566.2	2787	2.42e-17	1.94e-15	0.00124666	0.099224	0.899529	0.998753	9.06564	Y
	47	rs2538745	Vagina	9	UPK3B	ENSG00000243566.2	2787	4.11e-07	3.3e-05	0.00290617	0.232641	0.76442	0.99706	3.28584	N
	47	rs2538745	Cells Transformed fibroblasts	30	UPK3B	ENSG00000243566.2	2787	1.39e-09	1.12e-07	0.00264988	0.212037	0.785313	0.99735	3.70367	N
	47	rs2538745	Heart Left Ventricle	21	UPK3B	ENSG00000243566.2	2787	2.43e-08	1.95e-06	0.00310489	0.248617	0.748276	0.996893	3.00976	N
	48	rs2056726	Adipose Subcutaneous	48	STAG3	ENSG00000066923.13	2166	3.77e-19	0.000209699	7.61e-17	0.0413326	0.958458	0.99979	23.1889	Y
	48	rs2056726	Brain Putamen basal ganglia	34	STAG3	ENSG00000066923.13	2166	3.28e-19	0.00018214	9.38e-17	0.0511609	0.948657	0.999818	18.5426	Y
	48	rs2056726	Skin Sun Exposed Lower leg	7	STAG3	ENSG00000066923.13	2166	3.11e-24	1.73e-09	6.7e-17	0.036244	0.963756	1	26.5908	Y
	48	rs2056726	Brain Hypothalamus	36	STAG3	ENSG00000066923.13	2166	2.17e-17	0.0120612	1.94e-16	0.106796	0.881143	0.987939	8.25071	N
	48	rs2056726	Brain Spinal cord cervical c-1	33	STAG3	ENSG00000066923.13	2166	3.4e-17	0.0188971	8.63e-17	0.0469934	0.934109	0.981103	19.8775	N
	48	rs2056726	Esophagus Gastroesophageal Junction	27	STAG3	ENSG00000066923.13	2166	1.4e-16	0.0780503	2.93e-16	0.161797	0.760153	0.92195	4.69819	N
	48	rs2056726	Esophagus Mucosa	26	MAP11	ENSG00000146826.10	2166	1.32e-16	0.0733932	1.51e-16	0.0831659	0.843441	0.926607	10.1417	N
	48	rs2056726	Cells EBV-transformed lymphocytes	18	LAMTOR4	ENSG00000188186.6	2166	1.55e-16	0.0862667	1.97e-16	0.108752	0.804981	0.913733	7.40197	N
	48	rs2056726	Brain Cortex	39	LAMTOR4	ENSG00000188186.6	2166	5.11e-17	0.0284121	3.98e-16	0.220521	0.751067	0.971588	3.40588	N
	48	rs2056726	Adipose Visceral Omentum	47	GPC2	ENSG00000213420.3	2166	5.13e-17	0.0285033	1.16e-16	0.0633057	0.908191	0.971497	14.3461	N
	48	rs2056726	Brain Hypothalamus	36	CASTOR3	ENSG00000239521.3	2166	5.58e-17	0.0309909	7.22e-17	0.0391765	0.929833	0.969009	23.7345	N
	48	rs2056726	Esophagus Mucosa	26	CASTOR3	ENSG00000239521.3	2166	1.03e-16	0.0573555	1.66e-16	0.0911507	0.851494	0.942645	9.34161	N
	48	rs2056726	Adipose Visceral Omentum	47	CASTOR3	ENSG00000239521.3	2166	4.47e-17	0.0248222	1.32e-16	0.0724561	0.902722	0.975178	12.4589	N
	48	rs2056726	Brain Spinal cord cervical c-1	33	CASTOR3	ENSG00000239521.3	2166	1.5e-16	0.0832239	9.67e-17	0.0528429	0.863933	0.916776	16.3491	N
	48	rs2056726	Breast Mammary Tissue	12	CASTOR3	ENSG00000239521.3	2166	1.24e-16	0.0688034	1.54e-16	0.0847591	0.846438	0.931197	9.98639	N
	49	rs374945265	Artery Tibial	1	POT1-AS1	ENSG00000224897.2	2880	5.65e-09	0.00275	4.18e-08	0.0193818	0.977864	0.997246	50.4526	Y
	49	rs374945265	Artery Aorta	3	POT1-AS1	ENSG00000224897.2	2880	3.4e-09	0.00166	3.45e-08	0.0158	0.982527	0.998327	62.1852	Y
	49	rs374945265	Whole Blood	45	NDUFA5	ENSG00000128609.10	3480	3.84e-07	0.0482	2.57e-07	0.0313152	0.920463	0.951778	29.3935	N
	49	rs374945265	Whole Blood	45	NDUFA5	ENSG00000128609.10	3480	3.84e-07	0.0482	2.57e-07	0.0313152	0.920463	0.951778	29.3935	N
	49	rs374945265	Artery Aorta	3	AC019155.1	ENSG00000205898.3	2060	9.25e-08	0.0451	6.8e-08	0.0321925	0.922752	0.954944	28.6636	N
	49	rs374945265	Artery Tibial	1	AC019155.1	ENSG00000205898.3	2060	3.81e-08	0.0186	4.62e-08	0.0215475	0.959893	0.981441	44.5477	N
	50	rs7790856	Thyroid	4	POT1-AS1	ENSG00000224897.2	3971	0	0.00015166	0	0.0516616	0.948187	0.999848	18.3538	Y
	50	rs7790856	Whole Blood	45	NDUFA5	ENSG00000128609.10	1144	3.92e-07	0.0436693	1.7e-07	0.0179483	0.938382	0.95633	52.2824	N
	50	rs7790856	Pancreas	14	POT1-AS1	ENSG00000224897.2	3971	0	0.0112848	0	0.0863467	0.902368	0.988715	10.4505	N
	50	rs7790856	Brain Cortex	39	RP11-807H17.1	ENSG00000227869.1	3338	0	0.0886766	0	0.208154	0.703169	0.911323	3.37812	N
	51	rs764071296	Artery Coronary	2	IRF5	ENSG00000128604.14	3470	5.81e-21	0.00334	5.9e-20	0.0328762	0.963788	0.996664	29.3156	Y
	51	rs764071296	Colon Transverse	28	IRF5	ENSG00000128604.14	3470	6.44e-31	3.7e-13	3.43e-20	0.0186948	0.981305	1	52.4907	Y
	51	rs764071296	Adipose Visceral Omentum	47	IRF5	ENSG00000128604.14	3470	1.45e-24	8.32e-07	4.8e-20	0.026599	0.9734	0.999999	36.5954	Y
	51	rs764071296	Cells Transformed fibroblasts	30	IRF5	ENSG00000128604.14	3470	5.37e-29	3.08e-11	3.83e-20	0.0209775	0.979023	1	46.6701	Y
	51	rs764071296	Spleen	6	IRF5	ENSG00000128604.14	3470	1.23e-20	0.00704	1.38e-19	0.0785051	0.914453	0.992958	11.6483	Y
	51	rs764071296	Nerve Tibial	16	IRF5	ENSG00000128604.14	3470	2.27e-34	1.3e-16	3.15e-20	0.0171038	0.982896	1	57.4667	Y
	51	rs764071296	Artery Aorta	3	IRF5	ENSG00000128604.14	3465	3.97e-37	2.28e-19	2.83e-20	0.0152337	0.984766	1	64.6441	Y
	51	rs764071296	Colon Sigmoid	29	IRF5	ENSG00000128604.14	3470	1.34e-21	0.000772	4e-20	0.0219885	0.97724	0.999228	44.4431	Y
	51	rs764071296	Heart Atrial Appendage	22	IRF5	ENSG00000128604.14	3470	2.35e-24	1.35e-06	4.44e-20	0.0245003	0.975498	0.999999	39.8158	Y
	51	rs764071296	Skin Sun Exposed Lower leg	7	IRF5	ENSG00000128604.14	3465	0	8.02e-24	2.58e-20	0.0138069	0.986193	1	71.4275	Y
	51	rs764071296	Muscle Skeletal	17	IRF5	ENSG00000128604.14	3465	2.63e-24	1.51e-06	3.07e-20	0.0166329	0.983366	0.999999	59.1219	Y
	51	rs764071296	Stomach	5	IRF5	ENSG00000128604.14	3470	6.29e-30	3.61e-12	3.42e-20	0.0186561	0.981344	1	52.6018	Y
	51	rs764071296	Whole Blood	45	IRF5	ENSG00000128604.14	3470	0	4.02e-35	3.59e-20	0.0196523	0.980348	1	49.8846	Y
	51	rs764071296	Esophagus Gastroesophageal Junction	27	IRF5	ENSG00000128604.14	3470	2.08e-22	0.00012	3.62e-20	0.0198	0.980086	0.999886	49.4993	Y
	51	rs764071296	Adrenal Gland	46	IRF5	ENSG00000128604.14	3470	9.21e-24	5.29e-06	3.51e-20	0.0191934	0.980801	0.999995	51.1008	Y
	51	rs764071296	Skin Not Sun Exposed Suprapubic	8	IRF5	ENSG00000128604.14	3470	4.17e-30	2.39e-12	4.28e-20	0.023586	0.976414	1	41.398	Y
	51	rs764071296	Lung	19	IRF5	ENSG00000128604.14	3470	4.5e-32	2.58e-14	2.77e-20	0.0149	0.985092	0.999992	66.1135	Y
	51	rs764071296	Liver	20	IRF5	ENSG00000128604.14	3470	1.89e-23	1.09e-05	3e-20	0.0162535	0.983736	0.999989	60.5247	Y
	51	rs764071296	Whole Blood	45	IRF5	ENSG00000128604.14	3470	0	4.02e-35	3.59e-20	0.0196523	0.980348	1	49.8846	Y
	51	rs764071296	Adipose Subcutaneous	48	IRF5	ENSG00000128604.14	3470	2.62e-26	1.5e-08	5.04e-20	0.0279521	0.972048	1	34.7755	Y
	51	rs764071296	Thyroid	4	IRF5	ENSG00000128604.14	3465	1.17e-36	6.74e-19	2.94e-20	0.0159176	0.984082	1	61.8234	Y
	51	rs764071296	Breast Mammary Tissue	12	IRF5	ENSG00000128604.14	3470	7.19e-21	0.00413	5.23e-20	0.0290781	0.966795	0.995873	33.2482	Y
	51	rs764071296	Heart Left Ventricle	21	IRF5	ENSG00000128604.14	3470	1.05e-20	0.00605	4.73e-20	0.0261933	0.967759	0.993952	36.9468	Y
	51	rs764071296	Artery Tibial	1	IRF5	ENSG00000128604.14	3470	0	2.21e-23	3.01e-20	0.0162982	0.983702	1	60.3565	Y
	51	rs764071296	Pancreas	14	IRF5	ENSG00000128604.14	3470	3.44e-27	1.97e-09	3.93e-20	0.0215826	0.978417	1	45.3336	Y
	51	rs764071296	Esophagus Muscularis	25	IRF5	ENSG00000128604.14	3470	3.31e-30	1.9e-12	3.47e-20	0.0189311	0.981069	1	51.8231	Y
	51	rs764071296	Cells Transformed fibroblasts	30	TNPO3	ENSG00000064419.9	3470	6.09e-20	0.035	2.45e-19	0.139587	0.825448	0.965035	5.91349	N
	51	rs764071296	Small Intestine Terminal Ileum	23	IRF5	ENSG00000128604.14	3470	2.24e-20	0.0128	5.45e-20	0.0302995	0.956868	0.987168	31.5803	N
	51	rs764071296	Pituitary	31	IRF5	ENSG00000128604.14	3470	1.59e-19	0.0912	1.29e-19	0.0733724	0.835441	0.908813	11.3863	N
	51	rs764071296	Prostate	13	IRF5	ENSG00000128604.14	3470	1.03e-19	0.0593	1.1e-19	0.061979	0.878725	0.940704	14.1778	N
	52	rs11556924	Lung	19	AC087071.1	ENSG00000229196.3	3342	8.62e-06	0.0082897	4.41e-05	0.0415057	0.950152	0.991658	22.8921	Y
	54	rs2306646	Muscle Skeletal	17	XPO7	ENSG00000130227.12	3507	1.86e-25	5.37e-07	2.02e-20	0.0573869	0.942613	0.999999	16.4256	Y
	54	rs2306646	Skin Sun Exposed Lower leg	7	XPO7	ENSG00000130227.12	3507	1.5e-20	0.043293	2.8e-20	0.079821	0.876886	0.956707	10.9857	N
	54	rs2306646	Esophagus Mucosa	26	XPO7	ENSG00000130227.12	3507	1.68e-20	0.0485987	2.37e-20	0.0674372	0.883964	0.951401	13.108	N
	55	rs762679	Muscle Skeletal	17	MCM4	ENSG00000104738.12	1884	6.77e-27	2.27e-06	3.09e-24	3.72e-05	0.999961	0.999998	26880.7	Y
	55	rs762679	Artery Tibial	1	MCM4	ENSG00000104738.12	1884	1.38e-28	4.62e-08	2.98e-24	2.32e-07	1	1	4.31034e+06	Y
	55	rs762679	Breast Mammary Tissue	12	MCM4	ENSG00000104738.12	1884	6.7e-24	0.00224829	5.76e-24	0.000936673	0.996815	0.997752	1064.21	Y
	55	rs762679	Colon Sigmoid	29	MCM4	ENSG00000104738.12	1884	4.9e-24	0.00164362	4.61e-24	0.000548444	0.997808	0.998356	1819.34	Y
	55	rs762679	Thyroid	4	MCM4	ENSG00000104738.12	1884	8.8e-24	0.0029547	5.88e-24	0.000978836	0.996066	0.997045	1017.6	Y
	55	rs762679	Brain Caudate basal ganglia	42	MCM4	ENSG00000104738.12	1884	5.57e-26	1.87e-05	3.02e-24	1.31e-05	0.999968	0.999981	76333.4	Y
	55	rs762679	Artery Aorta	3	MCM4	ENSG00000104738.12	1884	1.31e-23	0.00441317	7.1e-24	0.00138938	0.994197	0.995587	715.567	Y
	55	rs762679	Brain Cerebellum	40	MCM4	ENSG00000104738.12	1884	1.44e-23	0.00484407	6.24e-24	0.0011011	0.994055	0.995156	902.785	Y
	55	rs762679	Cells Transformed fibroblasts	30	MCM4	ENSG00000104738.12	1884	8.49e-26	2.85e-05	3.03e-24	1.75e-05	0.999954	0.999971	57140.2	Y
	55	rs762679	Skin Not Sun Exposed Suprapubic	8	MCM4	ENSG00000104738.12	1884	1.96e-27	6.6e-07	3e-24	6.18e-06	0.999993	0.999999	161811	Y
	55	rs762679	Brain Frontal Cortex BA9	38	MCM4	ENSG00000104738.12	1884	5.5e-24	0.00184523	1.02e-23	0.00242352	0.995731	0.998155	410.861	Y
	55	rs762679	Adipose Subcutaneous	48	MCM4	ENSG00000104738.12	1884	2.91e-29	9.77e-09	3e-24	8.55e-06	0.999991	1	116958	Y
	55	rs762679	Heart Atrial Appendage	22	MCM4	ENSG00000104738.12	1884	1.39e-24	0.000466029	3.37e-24	0.000132112	0.999402	0.999534	7564.81	Y
	55	rs762679	Lung	19	MCM4	ENSG00000104738.12	1884	1.55e-24	0.000520891	9.16e-24	0.00207634	0.997403	0.999479	480.366	Y
	55	rs762679	Skin Sun Exposed Lower leg	7	MCM4	ENSG00000104738.12	1884	9.84e-29	3.3e-08	3.38e-24	0.000134468	0.999865	1	7435.71	Y
	55	rs762679	Esophagus Muscularis	25	MCM4	ENSG00000104738.12	1884	1.29e-23	0.00432211	7.32e-24	0.00146323	0.994215	0.995678	679.467	Y
	55	rs762679	Nerve Tibial	16	MCM4	ENSG00000104738.12	1884	1.45e-24	0.000485781	3.33e-24	0.000119913	0.999394	0.999514	8334.33	Y
	55	rs762679	Testis	11	MCM4	ENSG00000104738.12	1884	1.82e-26	6.1e-06	2.4e-23	0.00707681	0.992917	0.999994	140.306	Y
	55	rs762679	Esophagus Mucosa	26	MCM4	ENSG00000104738.12	1884	2.05e-32	6.88e-12	2.98e-24	5.87e-07	0.999999	1	1.70358e+06	Y
	55	rs762679	Brain Cortex	39	MCM4	ENSG00000104738.12	1884	1.37e-24	0.000460555	3.47e-24	0.000164068	0.999375	0.999539	6091.23	Y
	55	rs762679	Heart Left Ventricle	21	MCM4	ENSG00000104738.12	1884	5.93e-23	0.0199163	2.04e-23	0.00588597	0.974198	0.980084	165.512	N
	55	rs762679	Small Intestine Terminal Ileum	23	MCM4	ENSG00000104738.12	1884	2.65e-22	0.0888733	5.31e-23	0.0169362	0.89419	0.911127	52.7975	N
	55	rs762679	Adrenal Gland	46	MCM4	ENSG00000104738.12	1884	1.23e-22	0.0414103	2.84e-23	0.00859374	0.949996	0.95859	110.545	N
	55	rs762679	Prostate	13	MCM4	ENSG00000104738.12	1884	1.71e-22	0.0574497	3.95e-23	0.012336	0.930214	0.94255	75.4064	N
	55	rs762679	Cells EBV-transformed lymphocytes	18	MCM4	ENSG00000104738.12	1884	1.02e-22	0.0342	4.57e-23	0.0143907	0.951397	0.965787	66.1117	N
	55	rs762679	Adipose Visceral Omentum	47	MCM4	ENSG00000104738.12	1884	5.41e-23	0.0181475	1.28e-23	0.00333115	0.978521	0.981852	293.749	N
	55	rs762679	Brain Hippocampus	37	MCM4	ENSG00000104738.12	1884	1.1e-22	0.0368502	3.46e-23	0.0106505	0.952499	0.96315	89.4323	N
	56	rs564224004	Cells Transformed fibroblasts	30	TGS1	ENSG00000137574.6	3832	1.38e-20	0.000121183	1.14e-17	0.0995212	0.900358	0.999879	9.04689	Y
	56	rs564224004	Whole Blood	45	TGS1	ENSG00000137574.6	3832	5.51e-25	4.84e-09	1.39e-17	0.121277	0.878723	1	7.24561	Y
	56	rs564224004	Skin Sun Exposed Lower leg	7	TGS1	ENSG00000137574.6	3832	0	6.47e-24	9.46e-18	0.0820694	0.917931	1	11.1848	Y
	56	rs564224004	Esophagus Gastroesophageal Junction	27	TGS1	ENSG00000137574.6	3832	5.3e-19	0.00464772	1.53e-17	0.133431	0.861922	0.995352	6.4597	Y
	56	rs564224004	Adipose Subcutaneous	48	TGS1	ENSG00000137574.6	3832	6.18e-26	5.42e-10	8.31e-18	0.0719509	0.928049	1	12.8984	Y
	56	rs564224004	Nerve Tibial	16	TGS1	ENSG00000137574.6	3832	5.22e-25	4.58e-09	1.39e-17	0.120777	0.879223	1	7.27975	Y
	56	rs564224004	Muscle Skeletal	17	TGS1	ENSG00000137574.6	3832	1.38e-22	1.21e-06	1.08e-17	0.0939448	0.906054	0.999999	9.64453	Y
	56	rs564224004	Artery Tibial	1	TGS1	ENSG00000137574.6	3832	4.86e-21	4.26e-05	1.77e-17	0.154352	0.845606	0.999957	5.47844	Y
	56	rs564224004	Skin Not Sun Exposed Suprapubic	8	TGS1	ENSG00000137574.6	3832	5.08e-23	4.46e-07	1.37e-17	0.119055	0.880944	1	7.39946	Y
	56	rs564224004	Lung	19	TGS1	ENSG00000137574.6	3832	1.12e-18	0.00985804	1.52e-17	0.132136	0.858006	0.990142	6.49334	Y
	56	rs564224004	Whole Blood	45	TMEM68	ENSG00000167904.10	3832	9.17e-19	0.00804251	1.28e-17	0.111503	0.880454	0.991958	7.89623	Y
	56	rs564224004	Muscle Skeletal	17	TMEM68	ENSG00000167904.10	3832	6.46e-20	0.000566868	1.6e-17	0.139812	0.859621	0.999433	6.1484	Y
	56	rs564224004	Artery Tibial	1	TMEM68	ENSG00000167904.10	3832	4.75e-31	4.17e-15	1.45e-17	0.126517	0.873483	1	6.90409	Y
	56	rs564224004	Adrenal Gland	46	TMEM68	ENSG00000167904.10	3832	1.05e-21	9.24e-06	1.08e-17	0.0941858	0.905805	0.999991	9.61722	Y
	56	rs564224004	Adipose Visceral Omentum	47	TGS1	ENSG00000137574.6	3832	1.74e-18	0.0152812	1.25e-17	0.108965	0.875754	0.984719	8.03703	N
	56	rs564224004	Artery Aorta	3	TGS1	ENSG00000137574.6	3832	8.4e-18	0.0737005	1.4e-17	0.121886	0.804414	0.9263	6.59974	N
	56	rs564224004	Cells EBV-transformed lymphocytes	18	TGS1	ENSG00000137574.6	3832	2.09e-18	0.0183205	1.35e-17	0.117689	0.86399	0.98168	7.34128	N
	56	rs564224004	Prostate	13	TGS1	ENSG00000137574.6	3832	8.16e-18	0.0716046	1.35e-17	0.117895	0.8105	0.928395	6.87475	N
	56	rs564224004	Adrenal Gland	46	TGS1	ENSG00000137574.6	3832	7.09e-18	0.0622309	1.3e-17	0.113149	0.82462	0.937769	7.28793	N
	56	rs564224004	Breast Mammary Tissue	12	TGS1	ENSG00000137574.6	3832	6.86e-23	6.02e-07	2.16e-17	0.188749	0.81125	0.999999	4.29803	N
	56	rs564224004	Esophagus Muscularis	25	TGS1	ENSG00000137574.6	3832	1.1e-17	0.0965442	1.75e-17	0.15259	0.750866	0.903456	4.92082	N
	56	rs564224004	Thyroid	4	TGS1	ENSG00000137574.6	3832	2.78e-18	0.0244356	1.47e-17	0.128481	0.847084	0.975564	6.59308	N
	56	rs564224004	Cells Transformed fibroblasts	30	TMEM68	ENSG00000167904.10	3832	5e-18	0.043875	1.46e-17	0.127303	0.828822	0.956125	6.5106	N
	56	rs564224004	Breast Mammary Tissue	12	TMEM68	ENSG00000167904.10	3832	5.17e-18	0.0453849	1.71e-17	0.148992	0.805623	0.954615	5.40714	N
	56	rs564224004	Pancreas	14	TMEM68	ENSG00000167904.10	3832	1.5e-18	0.0131787	1.28e-17	0.111592	0.875229	0.986821	7.84313	N
	56	rs564224004	Thyroid	4	TMEM68	ENSG00000167904.10	3832	2.32e-21	2.03e-05	2.26e-17	0.197728	0.802252	0.99998	4.05735	N
	56	rs564224004	Esophagus Muscularis	25	TMEM68	ENSG00000167904.10	3832	2.67e-18	0.0234553	1.91e-17	0.166793	0.809752	0.976545	4.85483	N
	56	rs564224004	Adipose Visceral Omentum	47	TMEM68	ENSG00000167904.10	3832	2.98e-18	0.0261315	1.33e-17	0.115656	0.858212	0.973868	7.42038	N
	56	rs564224004	Artery Aorta	3	TMEM68	ENSG00000167904.10	3832	4.93e-18	0.0432443	1.18e-17	0.102975	0.853781	0.956756	8.29119	N
	56	rs564224004	Adipose Subcutaneous	48	TMEM68	ENSG00000167904.10	3832	2.54e-19	0.00223	2.55e-17	0.223043	0.774732	0.997774	3.47347	N
	56	rs564224004	Esophagus Gastroesophageal Junction	27	TMEM68	ENSG00000167904.10	3832	1.06e-17	0.0928949	1.56e-17	0.135873	0.771232	0.907105	5.67612	N
	59	rs1023767	Testis	11	VIRMA	ENSG00000164944.7	3979	6.47e-15	9.89e-06	2.73e-11	0.0407346	0.959255	0.99999	23.5489	Y
	59	rs1023767	Artery Tibial	1	VIRMA	ENSG00000164944.7	3979	1.31e-13	0.000199986	2.02e-11	0.0298544	0.969946	0.9998	32.4892	Y
	59	rs1023767	Colon Transverse	28	VIRMA	ENSG00000164944.7	3979	2.22e-13	0.000339629	2.73e-11	0.0408256	0.958835	0.99966	23.4861	Y
	59	rs1023767	Adipose Subcutaneous	48	VIRMA	ENSG00000164944.7	3979	4.76e-12	0.00727362	4.68e-11	0.0706792	0.922047	0.992726	13.0455	Y
	59	rs1023767	Cells Transformed fibroblasts	30	VIRMA	ENSG00000164944.7	3979	1.24e-22	1.9e-13	2.02e-11	0.0299091	0.970091	1	32.4347	Y
	59	rs1023767	Skin Sun Exposed Lower leg	7	LOC101926977	ENSG00000253704.1	3979	4.84e-13	0.000739695	3.58e-11	0.0538221	0.945438	0.99926	17.566	Y
	59	rs1023767	Artery Tibial	1	LOC101926977	ENSG00000253704.1	3979	3.69e-14	5.65e-05	3.48e-11	0.0523373	0.947606	0.999943	18.1058	Y
	59	rs1023767	Adipose Subcutaneous	48	LOC101926977	ENSG00000253704.1	3979	2.55e-12	0.00389643	2.81e-11	0.042067	0.954037	0.996104	22.679	Y
	59	rs1023767	Esophagus Gastroesophageal Junction	27	LOC101926977	ENSG00000253704.1	3979	2.42e-12	0.0037005	2.99e-11	0.0448207	0.951479	0.9963	21.2286	Y
	59	rs1023767	Pituitary	31	LOC101926977	ENSG00000253704.1	3979	5.2e-14	7.96e-05	3e-11	0.0449146	0.955006	0.99992	21.2627	Y
	59	rs1023767	Lung	19	LOC101926977	ENSG00000253704.1	3979	1.96e-12	0.00299699	3.05e-11	0.0456513	0.951352	0.997003	20.8395	Y
	59	rs1023767	Esophagus Muscularis	25	LOC101926977	ENSG00000253704.1	3979	4.16e-12	0.00636056	2.95e-11	0.0442387	0.949401	0.993639	21.4609	Y
	59	rs1023767	Esophagus Mucosa	26	LOC101926977	ENSG00000253704.1	3979	7.18e-13	0.0010989	3e-11	0.0449943	0.953907	0.998901	21.2006	Y
	59	rs1023767	Breast Mammary Tissue	12	LOC101926977	ENSG00000253704.1	3979	8.25e-13	0.0012619	2.88e-11	0.0431239	0.955614	0.998738	22.1598	Y
	59	rs1023767	Nerve Tibial	16	LOC101926977	ENSG00000253704.1	3979	1.55e-13	0.000237777	2.96e-11	0.0442776	0.955485	0.999762	21.5794	Y
	59	rs1023767	Colon Transverse	28	LOC101926977	ENSG00000253704.1	3979	3.05e-13	0.000467099	2.15e-11	0.0318939	0.967639	0.999533	30.3393	Y
	59	rs1023767	Cells Transformed fibroblasts	30	LOC101926977	ENSG00000253704.1	3979	1.46e-12	0.00222636	2.75e-11	0.0410921	0.956682	0.997774	23.2814	Y
	59	rs1023767	Adipose Visceral Omentum	47	LOC101926977	ENSG00000253704.1	3979	7.05e-14	0.000107762	2.61e-11	0.0389757	0.960917	0.999892	24.6543	Y
	59	rs1023767	Thyroid	4	LOC101926977	ENSG00000253704.1	3979	6.07e-16	9.29e-07	2.63e-11	0.0393355	0.960664	0.999999	24.4223	Y
	59	rs1023767	Adipose Subcutaneous	48	DPY19L4	ENSG00000156162.12	3979	2.4e-11	0.0366758	6.37e-11	0.0966189	0.866705	0.963324	8.97035	N
	59	rs1023767	Stomach	5	TP53INP1	ENSG00000164938.9	3979	5.41e-11	0.0826796	9.32e-11	0.141765	0.775555	0.91732	5.4707	N
	59	rs1023767	Pancreas	14	VIRMA	ENSG00000164944.7	3979	6.49e-11	0.0993098	6.07e-11	0.0919946	0.808696	0.90069	8.79069	N
	59	rs1023767	Stomach	5	VIRMA	ENSG00000164944.7	3979	5.43e-11	0.0830102	6.37e-11	0.09661	0.82038	0.91699	8.49166	N
	59	rs1023767	Esophagus Muscularis	25	VIRMA	ENSG00000164944.7	3979	4.24e-11	0.0649	5.54e-11	0.0839637	0.85117	0.935133	10.1374	N
	59	rs1023767	Thyroid	4	VIRMA	ENSG00000164944.7	3979	2.73e-11	0.0417113	6e-11	0.0909416	0.867347	0.958289	9.53741	N
	59	rs1023767	Nerve Tibial	16	VIRMA	ENSG00000164944.7	3979	6.54e-12	0.0100052	3.88e-11	0.0584453	0.931549	0.989995	15.9388	N
	59	rs1023767	Adipose Visceral Omentum	47	VIRMA	ENSG00000164944.7	3979	1.86e-11	0.0284838	5.95e-11	0.0901231	0.881393	0.971516	9.77988	N
	59	rs1023767	Artery Aorta	3	VIRMA	ENSG00000164944.7	3979	1.03e-11	0.0158	9.13e-11	0.138795	0.845387	0.984182	6.0909	N
	59	rs1023767	Cells EBV-transformed lymphocytes	18	VIRMA	ENSG00000164944.7	3979	2.3e-11	0.0351378	8.1e-11	0.123065	0.841797	0.964862	6.84028	N
	59	rs1023767	Whole Blood	45	RAD54B	ENSG00000197275.8	3979	2.27e-11	0.0347834	1.49e-10	0.22749	0.737727	0.965217	3.2429	N
	59	rs1023767	Cells EBV-transformed lymphocytes	18	LOC101926977	ENSG00000253704.1	3979	4.72e-11	0.0721344	6.33e-11	0.0960544	0.831811	0.927866	8.65979	N
	59	rs1023767	Artery Aorta	3	LOC101926977	ENSG00000253704.1	3979	7.4e-12	0.0113228	2.84e-11	0.0425554	0.946122	0.988677	22.2327	N
	59	rs1023767	Brain Cerebellar Hemisphere	41	LOC101926977	ENSG00000253704.1	3979	3e-11	0.0458121	4.41e-11	0.0665919	0.887596	0.954188	13.3289	N
	59	rs1023767	Heart Atrial Appendage	22	LOC101926977	ENSG00000253704.1	3979	1.13e-12	0.00173363	1.47e-10	0.223715	0.774552	0.998266	3.46223	N
	59	rs1023767	Brain Cerebellum	40	LOC101926977	ENSG00000253704.1	3979	1.07e-11	0.0163882	4.27e-11	0.064445	0.919167	0.983612	14.2628	N
	62	rs4743037	Thyroid	4	ZNF462	ENSG00000148143.8	3370	9.4e-22	4.22e-19	0.000277112	0.123698	0.876025	0.999723	7.08195	Y
	64	rs12572897	Esophagus Mucosa	26	RPL7AP52	ENSG00000225354.1	2638	6.15e-24	0.00281779	2.16e-22	0.0980291	0.899153	0.997182	9.1723	Y
	64	rs12572897	Stomach	5	CYP2C19	ENSG00000165841.5	2733	8.72e-23	0.0399437	1.69e-22	0.0764214	0.883635	0.960056	11.5627	N
	64	rs12572897	Pancreas	14	AL157834.2	ENSG00000234026.1	1746	7.13e-23	0.0326578	2.39e-23	0.00999412	0.957348	0.967342	95.7911	N
	67	rs10748858	Colon Transverse	28	STN1	ENSG00000107960.6	3015	0	0.00356036	0	0.0566361	0.939804	0.99644	16.5937	Y
	67	rs147806048	Esophagus Mucosa	26	STN1	ENSG00000107960.6	2990	0	3.02e-06	0	0.0149444	0.985053	0.999997	65.9144	Y
	67	rs10748858	Esophagus Mucosa	26	STN1	ENSG00000107960.6	3015	0	3.02e-06	0	0.0149444	0.985053	0.999997	65.9143	Y
	67	rs10748858	Skin Sun Exposed Lower leg	7	STN1	ENSG00000107960.6	3015	0	0.00988491	0	0.0325626	0.957552	0.990115	29.4065	Y
	67	rs10748858	Cells Transformed fibroblasts	30	STN1	ENSG00000107960.6	3015	0	0.00752781	0	0.0553895	0.937083	0.992472	16.9181	Y
	67	rs147806048	Skin Sun Exposed Lower leg	7	STN1	ENSG00000107960.6	2990	0	0.00989	0	0.0325313	0.957583	0.990115	29.4357	Y
	67	rs147806048	Cells Transformed fibroblasts	30	STN1	ENSG00000107960.6	2990	0	0.00753	0	0.0553739	0.937098	0.992472	16.9231	Y
	67	rs147806048	Colon Transverse	28	STN1	ENSG00000107960.6	2990	0	0.00356	0	0.056625	0.939815	0.99644	16.5972	Y
	67	rs9419958	Skin Sun Exposed Lower leg	7	STN1	ENSG00000107960.6	3042	0	0.00988476	0	0.032578	0.957537	0.990115	29.3922	Y
	67	rs9419958	Colon Transverse	28	STN1	ENSG00000107960.6	3042	0	0.00356034	0	0.0566417	0.939798	0.99644	16.592	Y
	67	rs9419958	Esophagus Mucosa	26	STN1	ENSG00000107960.6	3042	0	3.02e-06	0	0.0149444	0.985053	0.999997	65.9143	Y
	67	rs9419958	Cells Transformed fibroblasts	30	STN1	ENSG00000107960.6	3042	0	0.00752744	0	0.0554364	0.937036	0.992473	16.9029	Y
	67	rs10748858	Artery Tibial	1	SLK	ENSG00000065613.9	3015	0	0.0228822	0	0.127258	0.84986	0.977118	6.67826	N
	67	rs147806048	Artery Tibial	1	SLK	ENSG00000065613.9	2989	0	0.0228836	0	0.127202	0.849914	0.977116	6.6816	N
	67	rs9419958	Artery Tibial	1	SLK	ENSG00000065613.9	3042	0	0.0228813	0	0.127291	0.849828	0.977119	6.67625	N
	67	rs9419958	Lung	19	STN1	ENSG00000107960.6	3042	0	0.0596	0	0.0350691	0.905354	0.940424	25.8163	N
	67	rs10748858	Lung	19	STN1	ENSG00000107960.6	3015	0	0.0595891	0	0.0348644	0.905546	0.940411	25.9734	N
	67	rs10748858	Thyroid	4	STN1	ENSG00000107960.6	3015	0	0.0909745	0	0.0377129	0.871313	0.909026	23.1038	N
	67	rs10748858	Esophagus Muscularis	25	STN1	ENSG00000107960.6	3015	0	0.0150896	0	0.0175835	0.967327	0.98491	55.0133	N
	67	rs10748858	Adipose Subcutaneous	48	STN1	ENSG00000107960.6	3015	0	0.0532834	0	0.128782	0.817935	0.946717	6.35133	N
	67	rs10748858	Heart Atrial Appendage	22	STN1	ENSG00000107960.6	3015	0	0.00178914	0	0.183765	0.814445	0.998211	4.43198	N
	67	rs147806048	Lung	19	STN1	ENSG00000107960.6	2990	0	0.0597	0	0.0336997	0.906639	0.940339	26.9035	N
	67	rs147806048	Adipose Subcutaneous	48	STN1	ENSG00000107960.6	2990	0	0.0533	0	0.128695	0.818016	0.946711	6.35623	N
	67	rs147806048	Heart Atrial Appendage	22	STN1	ENSG00000107960.6	2989	0	0.00178918	0	0.183747	0.814464	0.998211	4.43252	N
	67	rs147806048	Esophagus Muscularis	25	STN1	ENSG00000107960.6	2990	0	0.0151	0	0.0175081	0.967401	0.984909	55.2543	N
	67	rs147806048	Thyroid	4	STN1	ENSG00000107960.6	2990	0	0.0911	0	0.0362002	0.872682	0.908882	24.1071	N
	67	rs9419958	Thyroid	4	STN1	ENSG00000107960.6	3042	0	0.0909801	0	0.0376539	0.871366	0.90902	23.1415	N
	67	rs9419958	Adipose Subcutaneous	48	STN1	ENSG00000107960.6	3042	0	0.0532697	0	0.129004	0.817726	0.94673	6.33874	N
	67	rs9419958	Esophagus Muscularis	25	STN1	ENSG00000107960.6	3042	0	0.0150889	0	0.0176301	0.967281	0.984911	54.8653	N
	67	rs9419958	Heart Atrial Appendage	22	STN1	ENSG00000107960.6	3042	0	0.00178913	0	0.183773	0.814438	0.998211	4.43176	N
	67	rs10748858	Adipose Subcutaneous	48	AL133355.1	ENSG00000260461.1	3015	0	0.0282658	0	0.0136245	0.95811	0.971734	70.3224	N
	67	rs10748858	Thyroid	4	AL133355.1	ENSG00000260461.1	3015	0	0.0610717	0	0.0339696	0.904959	0.938928	26.6402	N
	67	rs147806048	Adipose Subcutaneous	48	AL133355.1	ENSG00000260461.1	2990	0	0.0283	0	0.0135673	0.958165	0.971733	70.6233	N
	67	rs147806048	Thyroid	4	AL133355.1	ENSG00000260461.1	2990	0	0.0611	0	0.0338069	0.905111	0.938918	26.7729	N
	67	rs9419958	Thyroid	4	AL133355.1	ENSG00000260461.1	3042	0	0.0610558	0	0.0342224	0.904722	0.938944	26.4365	N
	67	rs9419958	Adipose Subcutaneous	48	AL133355.1	ENSG00000260461.1	3042	0	0.0282594	0	0.0138476	0.957893	0.971741	69.1738	N
	68	rs939916	Heart Atrial Appendage	22	BET1L	ENSG00000177951.13	2599	3.75e-27	5.96e-05	2.91e-25	0.00363334	0.996307	0.99994	274.212	Y
	68	rs939916	Brain Nucleus accumbens basal ganglia	35	BET1L	ENSG00000177951.13	2599	9.82e-25	0.0156225	1.13e-24	0.0170371	0.96734	0.984378	56.7784	N
	69	rs10840270	Skin Sun Exposed Lower leg	7	WEE1	ENSG00000166483.6	3336	2.61e-11	2.18e-07	1.16e-05	0.0956656	0.904323	0.999988	9.45295	Y
	69	rs10840270	Skin Not Sun Exposed Suprapubic	8	WEE1	ENSG00000166483.6	3336	2.67e-15	2.23e-11	1.16e-05	0.0961115	0.903877	0.999988	9.40446	Y
	69	rs10840270	Skin Not Sun Exposed Suprapubic	8	RN7SL56P	ENSG00000243869.2	3336	3.56e-10	2.97e-06	1.16e-05	0.0956648	0.904321	0.999985	9.45302	Y
	69	rs10840270	Skin Sun Exposed Lower leg	7	RN7SL56P	ENSG00000243869.2	3336	3.18e-06	0.0265581	1.24e-05	0.102391	0.871035	0.973426	8.50692	N
	69	rs10840270	Colon Sigmoid	29	AC132192.2	ENSG00000268403.1	3336	7.82e-06	0.0653127	4.09e-06	0.0332377	0.901438	0.934675	27.121	N
	70	rs2293579	Brain Cerebellar Hemisphere	41	NDUFS3	ENSG00000213619.5	2250	1.58e-06	0.00410038	4.54e-05	0.11697	0.878883	0.995853	7.51375	Y
	70	rs2293579	Brain Cerebellar Hemisphere	41	AC090559.1	ENSG00000255197.1	2250	1.7e-07	0.000441539	8.64e-06	0.0214158	0.978134	0.99955	45.6735	Y
	70	rs2293579	Brain Cerebellum	40	AC090559.1	ENSG00000255197.1	2250	3.6e-06	0.00933541	1.62e-05	0.041184	0.949461	0.990645	23.0541	Y
	70	rs2293579	Whole Blood	45	FNBP4	ENSG00000109920.8	2250	1.62e-05	0.0420497	1.67e-05	0.0423743	0.915543	0.957917	21.6061	N
	70	rs2293579	Adrenal Gland	46	PTPRJ	ENSG00000149177.8	2133	3.73e-05	0.0966385	1.74e-05	0.0441406	0.859166	0.903307	19.4643	N
	70	rs2293579	Whole Blood	45	CELF1	ENSG00000149187.13	2250	3.02e-05	0.0782883	3.03e-05	0.0776045	0.844047	0.921651	10.8763	N
	70	rs2293579	Thyroid	4	SLC39A13	ENSG00000165915.9	2250	2.26e-05	0.0586114	2.55e-05	0.0653821	0.875958	0.94134	13.3975	N
	70	rs2293579	Cells Transformed fibroblasts	30	SLC39A13	ENSG00000165915.9	2250	6.68e-06	0.0173233	2.51e-05	0.0642298	0.918415	0.982645	14.2989	N
	70	rs2293579	Brain Amygdala	44	ARHGAP1	ENSG00000175220.7	1704	1.19e-05	0.0307525	1.34e-05	0.0338911	0.935331	0.969222	27.5981	N
	71	11:108204945_GT_G	Artery Aorta	3	ACAT1	ENSG00000075239.9	2740	0	0.00661	0	0.0810624	0.912324	0.993386	11.2546	Y
	71	rs141379009	Artery Aorta	3	ACAT1	ENSG00000075239.9	2997	0	0.0066124	0	0.0812244	0.912163	0.993388	11.2302	Y
	71	rs1801673	Artery Aorta	3	ACAT1	ENSG00000075239.9	2840	0	0.00661318	0	0.0811	0.912271	0.993371	11.2487	Y
	71	rs4753840	Artery Aorta	3	ACAT1	ENSG00000075239.9	2570	0	0.00661	0	0.0810433	0.912343	0.993386	11.2575	Y
	74	rs12369950	Testis	11	LINC00477	ENSG00000197503.4	4049	1.78e-06	0.000467363	4.36e-05	0.0104773	0.98901	0.999487	94.3952	Y
	78	rs76666449	Lung	19	GATC	ENSG00000257218.1	3132	5.06e-16	0.00161097	1.6e-14	0.0499904	0.948399	0.998389	18.9716	Y
	78	rs76666449	Stomach	5	GATC	ENSG00000257218.1	3132	1.14e-16	0.00036215	3.22e-14	0.101489	0.898149	0.999638	8.8497	Y
	78	rs76666449	Adipose Subcutaneous	48	RNF10	ENSG00000022840.11	3132	2.95e-14	0.0938351	2.9e-14	0.0913699	0.814795	0.906165	8.91755	N
	78	rs76666449	Testis	11	SRSF9	ENSG00000111786.4	3132	2.1e-14	0.0667418	1.63e-14	0.0508706	0.882388	0.933258	17.3457	N
	78	rs76666449	Adipose Visceral Omentum	47	POP5	ENSG00000167272.6	3132	2.44e-14	0.0775002	5.81e-14	0.184236	0.738264	0.9225	4.00717	N
	78	rs76666449	Ovary	15	GATC	ENSG00000257218.1	3132	1.52e-14	0.0484037	2.8e-14	0.0882111	0.863385	0.951596	9.78772	N
	78	rs76666449	Brain Nucleus accumbens basal ganglia	35	GATC	ENSG00000257218.1	3132	1.83e-15	0.00581192	5.38e-14	0.170472	0.823716	0.994188	4.83196	N
	79	rs10773176	Artery Tibial	1	CLIP1	ENSG00000130779.15	3040	1.01e-11	0.00714	1.07e-10	0.0752719	0.91759	0.992861	12.1903	Y
	79	rs10773176	Nerve Tibial	16	CCDC150P1	ENSG00000256304.1	3040	3.09e-12	0.0022	2.23e-10	0.157336	0.840467	0.997803	5.34188	Y
	79	rs10773176	Esophagus Mucosa	26	ZCCHC8	ENSG00000033030.9	3040	1.39e-10	0.0985	2.29e-10	0.162	0.739617	0.901617	4.56553	N
	79	rs10773176	Thyroid	4	ZCCHC8	ENSG00000033030.9	3040	1.5e-11	0.0106	1.12e-10	0.0789445	0.91041	0.989354	11.5323	N
	79	rs10773176	Adipose Subcutaneous	48	ZCCHC8	ENSG00000033030.9	3040	2.09e-12	0.00148	2.88e-10	0.203655	0.794862	0.998517	3.90298	N
	79	rs10773176	Artery Tibial	1	RSRC2	ENSG00000111011.13	3037	1.42e-11	0.0100943	1.51e-10	0.106228	0.883678	0.989906	8.3187	N
	79	rs10773176	Adipose Subcutaneous	48	CLIP1	ENSG00000130779.15	3037	1.64e-11	0.0116592	1.16e-10	0.0812545	0.907086	0.988341	11.1635	N
	79	rs10773176	Testis	11	CCDC150P1	ENSG00000256304.1	3040	5.03e-11	0.0357	3e-10	0.21254	0.751735	0.964275	3.53692	N
	80	rs1727302	Cells EBV-transformed lymphocytes	18	OGFOD2	ENSG00000111325.12	3191	1.41e-14	0.00340229	4.29e-13	0.102552	0.894046	0.996598	8.71797	Y
	80	rs1727302	Testis	11	CDK2AP1	ENSG00000111328.2	3191	5.65e-16	0.000136332	3.57e-13	0.0853272	0.914536	0.999864	10.718	Y
	80	rs1727302	Colon Transverse	28	ABCB9	ENSG00000150967.13	3191	1.13e-15	0.000272684	6.21e-13	0.14893	0.850797	0.999727	5.71274	Y
	80	rs1727302	Testis	11	ABCB9	ENSG00000150967.13	3191	1.51e-16	3.64e-05	2.59e-13	0.0616387	0.938325	0.999964	15.223	Y
	80	rs1727302	Heart Atrial Appendage	22	ABCB9	ENSG00000150967.13	3191	2.27e-14	0.00547563	5.57e-13	0.133463	0.861062	0.994524	6.45171	Y
	80	rs1727302	Muscle Skeletal	17	KMT5A	ENSG00000183955.8	3191	4.31e-17	1.04e-05	6.22e-13	0.149312	0.850677	0.99999	5.69731	Y
	80	rs1727302	Esophagus Mucosa	26	KMT5A	ENSG00000183955.8	3191	2.41e-15	0.00058128	5.33e-13	0.127761	0.871658	0.999419	6.82256	Y
	80	rs1727302	Whole Blood	45	KMT5A	ENSG00000183955.8	3191	2.09e-15	0.000504267	5.48e-13	0.131489	0.868007	0.999496	6.60135	Y
	80	rs1727302	Esophagus Mucosa	26	OGFOD2	ENSG00000111325.12	3191	1.23e-13	0.0296177	9.34e-13	0.224583	0.7458	0.970382	3.32082	N
	80	rs1727302	Skin Sun Exposed Lower leg	7	C12orf65	ENSG00000130921.3	3191	1.5e-14	0.00362897	9.17e-13	0.220605	0.775766	0.996371	3.51655	N
	80	rs1727302	Stomach	5	ABCB9	ENSG00000150967.13	3191	3.12e-13	0.0751872	7.08e-13	0.170135	0.754678	0.924813	4.43576	N
	80	rs1727302	Artery Aorta	3	ABCB9	ENSG00000150967.13	3191	1.06e-13	0.0256129	4.31e-13	0.103222	0.871165	0.974387	8.43975	N
	80	rs1727302	Nerve Tibial	16	KMT5A	ENSG00000183955.8	3191	1.65e-16	3.99e-05	1.02e-12	0.245417	0.754544	0.99996	3.07454	N
	80	rs1727302	Esophagus Muscularis	25	KMT5A	ENSG00000183955.8	3191	6.63e-14	0.0160056	3.59e-13	0.0858381	0.898156	0.983994	10.4634	N
	80	rs1727302	Esophagus Gastroesophageal Junction	27	KMT5A	ENSG00000183955.8	3191	3.38e-13	0.0816254	5.27e-13	0.126494	0.791881	0.918375	6.26022	N
	80	rs1727302	Cells Transformed fibroblasts	30	RP11-282O18.3	ENSG00000235423.4	3191	5.58e-20	1.35e-08	7.23e-13	0.173679	0.826321	1	4.75776	N
	81	rs79228077	Spleen	6	AC079031.2	ENSG00000256875.2	4072	9.1e-20	7.44e-18	0.000259127	0.0202285	0.979512	0.999741	48.4223	Y
	81	rs79228077	Esophagus Muscularis	25	MUC8	ENSG00000269676.1	4072	5.27e-05	0.00431136	0.000542112	0.0434171	0.951677	0.995094	21.9194	Y
	81	rs79228077	Esophagus Gastroesophageal Junction	27	MUC8	ENSG00000269676.1	4072	6.57e-05	0.00537576	0.000598586	0.048045	0.945915	0.99396	19.6881	Y
	81	rs79228077	Testis	11	MUC8	ENSG00000269676.1	4072	3.98e-06	0.000325872	0.000290231	0.0227771	0.976603	0.99938	42.8765	Y
	81	rs79228077	Whole Blood	45	MUC8	ENSG00000269676.1	4072	3.86e-05	0.00315799	0.000894294	0.0722693	0.92364	0.995909	12.7805	Y
	81	rs79228077	Stomach	5	FBRSL1	ENSG00000112787.8	4072	0.000177068	0.014492	0.000219379	0.0169868	0.968125	0.985112	56.9927	N
	81	rs79228077	Adipose Subcutaneous	48	MUC8	ENSG00000269676.1	4072	0.000468627	0.0383545	0.00111399	0.0903043	0.869759	0.960063	9.63142	N
	81	rs79228077	Spleen	6	MUC8	ENSG00000269676.1	4072	0.000777455	0.0636302	0.00229145	0.186796	0.746505	0.933301	3.99637	N
	82	rs1332941	Whole Blood	45	KBTBD7	ENSG00000120696.8	3221	2.97e-19	0.00025832	1.44e-17	0.0115175	0.988224	0.999742	85.8023	Y
	82	rs1332941	Cells Transformed fibroblasts	30	KBTBD7	ENSG00000120696.8	3221	5.12e-17	0.0445452	5.14e-17	0.0438533	0.911601	0.955455	20.7875	N
	82	rs1332941	Whole Blood	45	snoU13	ENSG00000238651.1	3221	4.88e-17	0.0425205	3.49e-17	0.0294375	0.928042	0.95748	31.5259	N
	85	rs73581419	Muscle Skeletal	17	CHD8	ENSG00000100888.8	4462	3.46e-08	0.067464	2.83e-08	0.0544283	0.878108	0.932536	16.1333	N
	86	rs12893404	Adrenal Gland	46	RAB15	ENSG00000139998.10	3660	5.2e-18	0.00671	8.54e-17	0.109438	0.883851	0.993289	8.07627	Y
	86	rs12893404	Heart Atrial Appendage	22	MAX	ENSG00000125952.14	3658	8.91e-18	0.0115092	6.26e-17	0.0798702	0.908621	0.988491	11.3762	N
	86	rs12893404	Breast Mammary Tissue	12	RAB15	ENSG00000139998.10	3660	1.16e-17	0.015	8.62e-17	0.110355	0.874659	0.985013	7.92588	N
	86	rs12893404	Breast Mammary Tissue	12	FNTB	ENSG00000257365.3	3660	3.84e-17	0.0496	1.57e-16	0.202304	0.748073	0.950376	3.69777	N
	86	rs12893404	Skin Not Sun Exposed Suprapubic	8	AL122035.1	ENSG00000258824.2	3340	6.65e-17	0.0858	5.32e-17	0.067836	0.846322	0.914158	12.476	N
	86	rs12893404	Breast Mammary Tissue	12	AL139022.2	ENSG00000272158.1	3658	1.12e-17	0.0145168	2.64e-17	0.0331636	0.95232	0.985483	28.7158	N
	86	rs12893404	Adipose Subcutaneous	48	AL139022.2	ENSG00000272158.1	3660	4.79e-17	0.0619	5.75e-17	0.0734	0.864761	0.938161	11.7815	N
	87	rs762810	Adrenal Gland	46	RAB15	ENSG00000139998.10	3651	5.2e-18	0.00671062	8.54e-17	0.109439	0.88385	0.993289	8.07618	Y
	87	rs762810	Heart Atrial Appendage	22	MAX	ENSG00000125952.14	3651	8.91e-18	0.0115093	6.26e-17	0.0798642	0.908627	0.988491	11.3771	N
	87	rs762810	Breast Mammary Tissue	12	RAB15	ENSG00000139998.10	3651	1.16e-17	0.0149859	8.62e-17	0.110392	0.874622	0.985014	7.92286	N
	87	rs762810	Breast Mammary Tissue	12	FNTB	ENSG00000257365.3	3651	3.84e-17	0.0496224	1.57e-16	0.202325	0.748052	0.950378	3.69728	N
	87	rs762810	Skin Not Sun Exposed Suprapubic	8	AL122035.1	ENSG00000258824.2	3292	6.65e-17	0.0858937	5.28e-17	0.0672754	0.846831	0.914106	12.5875	N
	87	rs762810	Breast Mammary Tissue	12	AL139022.2	ENSG00000272158.1	3651	1.12e-17	0.0145169	2.64e-17	0.0331568	0.952326	0.985483	28.7219	N
	87	rs762810	Adipose Subcutaneous	48	AL139022.2	ENSG00000272158.1	3651	4.79e-17	0.0618524	5.75e-17	0.0734216	0.864726	0.938148	11.7775	N
	89	14:91970514_GA_G	Colon Sigmoid	29	CCDC88C	ENSG00000015133.14	3493	3.12e-16	0.0205976	3.62e-15	0.237776	0.741627	0.979402	3.11902	N
	89	14:91970514_GA_G	Heart Left Ventricle	21	RIN3	ENSG00000100599.11	1815	8e-12	0.0590609	9.01e-12	0.0656497	0.875289	0.940939	13.3327	N
	89	14:91970514_GA_G	Colon Sigmoid	29	CATSPERB	ENSG00000133962.3	3493	1.45e-15	0.0956176	2.72e-15	0.17861	0.725772	0.904382	4.06343	N
	89	14:91970514_GA_G	Liver	20	CPSF2	ENSG00000165934.8	3161	1.27e-15	0.0838156	1.34e-15	0.0876095	0.828575	0.916184	9.45759	N
	90	rs1957937	Colon Sigmoid	29	SCARNA13	ENSG00000252481.1	5139	9.01e-10	0.062732	8.58e-10	0.0588584	0.87841	0.937268	14.9241	N
	91	rs17677991	Cells Transformed fibroblasts	30	MGA	ENSG00000174197.12	3062	8.34e-22	0.00790207	9.63e-21	0.0903151	0.901783	0.992098	9.98485	Y
	91	rs17677991	Spleen	6	PLA2G4B	ENSG00000243708.4	3062	2.45e-22	0.00232076	8.74e-21	0.0818955	0.915784	0.997679	11.1823	Y
	91	rs17677991	Heart Left Ventricle	21	PLA2G4B	ENSG00000243708.4	3062	3.39e-22	0.00321031	9.61e-21	0.0901816	0.906608	0.99679	10.0531	Y
	91	rs17677991	Skin Not Sun Exposed Suprapubic	8	PLA2G4B	ENSG00000243708.4	3062	1.32e-33	1.25e-14	7.72e-21	0.0722016	0.927798	1	12.8501	Y
	91	rs17677991	Colon Sigmoid	29	PLA2G4B	ENSG00000243708.4	3062	3.28e-22	0.00310485	1.12e-20	0.105302	0.891593	0.996895	8.46697	Y
	91	rs17677991	Small Intestine Terminal Ileum	23	PLA2G4B	ENSG00000243708.4	3062	1.71e-22	0.00161678	4.25e-21	0.0392773	0.959106	0.998383	24.4188	Y
	91	rs17677991	Brain Caudate basal ganglia	42	PLA2G4B	ENSG00000243708.4	3062	4.94e-22	0.00468046	1.46e-20	0.137458	0.857861	0.99532	6.24089	Y
	91	rs17677991	Pancreas	14	PLA2G4B	ENSG00000243708.4	3062	2.57e-23	0.000244007	5.42e-21	0.0503984	0.949358	0.999756	18.8371	Y
	91	rs17677991	Artery Aorta	3	PLA2G4B	ENSG00000243708.4	3062	1.43e-26	1.35e-07	1.43e-20	0.13486	0.86514	1	6.41509	Y
	91	rs17677991	Prostate	13	PLA2G4B	ENSG00000243708.4	3062	7.98e-24	7.56e-05	9.39e-21	0.0880366	0.911888	0.999924	10.358	Y
	91	rs17677991	Heart Atrial Appendage	22	PLA2G4B	ENSG00000243708.4	3062	1.75e-25	1.65e-06	1.16e-20	0.10869	0.891309	0.999998	8.20049	Y
	91	rs17677991	Whole Blood	45	PLA2G4B	ENSG00000243708.4	3062	5.17e-22	0.0048952	1.02e-20	0.0958607	0.899244	0.995105	9.38073	Y
	91	rs17677991	Colon Transverse	28	PLA2G4B	ENSG00000243708.4	3062	3.29e-29	3.12e-10	8.7e-21	0.0815608	0.918439	1	11.2608	Y
	91	rs17677991	Adrenal Gland	46	PLA2G4B	ENSG00000243708.4	3062	1.02e-21	0.00970129	9.78e-21	0.0917868	0.898512	0.990299	9.78912	Y
	91	rs17677991	Esophagus Gastroesophageal Junction	27	PLA2G4B	ENSG00000243708.4	3062	3e-25	2.84e-06	6.15e-21	0.0573589	0.942638	0.999997	16.434	Y
	91	rs17677991	Esophagus Muscularis	25	PLA2G4B	ENSG00000243708.4	3062	3.3e-24	3.13e-05	7.53e-21	0.0703897	0.929579	0.999969	13.2062	Y
	91	rs17677991	Brain Cerebellum	40	PLA2G4B	ENSG00000243708.4	3062	1.19e-23	0.000112688	1.04e-20	0.0978315	0.902056	0.999887	9.2205	Y
	91	rs17677991	Adrenal Gland	46	JMJD7	ENSG00000243789.6	3062	6.3e-23	0.0005969	8.93e-21	0.0837402	0.915663	0.999403	10.9346	Y
	91	rs17677991	Breast Mammary Tissue	12	JMJD7	ENSG00000243789.6	3062	2.25e-27	2.13e-08	1.53e-20	0.144355	0.855645	1	5.92736	Y
	91	rs17677991	Colon Sigmoid	29	JMJD7	ENSG00000243789.6	3062	2.73e-23	0.000259141	8.77e-21	0.0822358	0.917505	0.999741	11.157	Y
	91	rs17677991	Prostate	13	JMJD7	ENSG00000243789.6	3062	6.09e-24	5.77e-05	8.67e-21	0.0812654	0.918677	0.999942	11.3046	Y
	91	rs17677991	Cells Transformed fibroblasts	30	JMJD7	ENSG00000243789.6	3062	4.88e-31	4.62e-12	1.22e-20	0.114547	0.885453	1	7.73005	Y
	91	rs17677991	Stomach	5	JMJD7	ENSG00000243789.6	3062	2.27e-22	0.00215061	1.6e-20	0.150449	0.8474	0.997849	5.63248	Y
	91	rs17677991	Adipose Subcutaneous	48	JMJD7	ENSG00000243789.6	3062	1.11e-36	1.05e-17	8.48e-21	0.0794336	0.920566	1	11.5891	Y
	91	rs17677991	Vagina	9	JMJD7	ENSG00000243789.6	3062	8.91e-22	0.00843925	9.68e-21	0.0908751	0.900686	0.991561	9.91125	Y
	91	rs17677991	Testis	11	AC020659.2	ENSG00000250379.1	3062	1.23e-31	1.17e-12	9.55e-21	0.0895954	0.910405	1	10.1613	Y
	91	rs17677991	Lung	19	AC073657.1	ENSG00000260814.2	3062	1.99e-23	0.000188713	1.06e-20	0.0998482	0.899963	0.999811	9.01332	Y
	91	rs17677991	Testis	11	AC073657.1	ENSG00000260814.2	3062	1.07e-25	1.02e-06	5.84e-21	0.0544216	0.945577	0.999999	17.375	Y
	91	rs17677991	Esophagus Mucosa	26	AC073657.1	ENSG00000260814.2	3062	1.63e-24	1.55e-05	6.34e-21	0.0591239	0.940861	0.999985	15.9134	Y
	91	rs17677991	Spleen	6	AC073657.1	ENSG00000260814.2	3062	6.02e-25	5.7e-06	7.4e-21	0.0691899	0.930804	0.999994	13.4529	Y
	91	rs17677991	Thyroid	4	AC073657.1	ENSG00000260814.2	3062	1.04e-23	9.9e-05	1.74e-20	0.164165	0.835736	0.999901	5.09083	Y
	91	rs17677991	Muscle Skeletal	17	AC073657.1	ENSG00000260814.2	3062	2.28e-22	0.0021648	1.33e-20	0.124971	0.872864	0.997835	6.98451	Y
	91	rs17677991	Cells Transformed fibroblasts	30	AC073657.1	ENSG00000260814.2	3062	7.63e-23	0.000722779	6.35e-21	0.0592289	0.940048	0.999277	15.8715	Y
	91	rs17677991	Adipose Subcutaneous	48	AC073657.1	ENSG00000260814.2	3062	1.98e-24	1.87e-05	1.03e-20	0.0967297	0.903252	0.999981	9.33789	Y
	91	rs17677991	Skin Sun Exposed Lower leg	7	AC073657.1	ENSG00000260814.2	3062	1.97e-28	1.87e-09	6.56e-21	0.0612736	0.938726	1	15.3202	Y
	91	rs17677991	Skin Not Sun Exposed Suprapubic	8	AC073657.1	ENSG00000260814.2	3062	4.16e-24	3.95e-05	6.02e-21	0.0561483	0.943812	0.999961	16.8093	Y
	91	rs17677991	Esophagus Gastroesophageal Junction	27	AC073657.1	ENSG00000260814.2	3062	5.64e-22	0.00534511	6.08e-21	0.0566572	0.937998	0.994655	16.5557	Y
	91	rs17677991	Breast Mammary Tissue	12	AC073657.1	ENSG00000260814.2	3062	4.83e-22	0.00457495	1.27e-20	0.119533	0.875892	0.995425	7.32761	Y
	91	rs17677991	Artery Tibial	1	AC073657.1	ENSG00000260814.2	3062	1.02e-21	0.00966727	8.94e-21	0.0838554	0.906477	0.990333	10.81	Y
	91	rs17677991	Brain Cerebellum	40	AC073657.1	ENSG00000260814.2	3062	9.11e-22	0.00863683	6.91e-21	0.0645973	0.926766	0.991363	14.3468	Y
	91	rs17677991	Ovary	15	RPAP1	ENSG00000103932.7	3062	1.01e-20	0.095921	1.32e-20	0.124556	0.779523	0.904079	6.25842	N
	91	rs17677991	Nerve Tibial	16	MAPKBP1	ENSG00000137802.9	3062	1.72e-21	0.0163	2.52e-20	0.238423	0.745306	0.983729	3.12598	N
	91	rs17677991	Skin Sun Exposed Lower leg	7	MGA	ENSG00000174197.12	3062	9.27e-21	0.0878562	1.3e-20	0.122345	0.789799	0.912144	6.4555	N
	91	rs17677991	Thyroid	4	MGA	ENSG00000174197.12	3062	4.23e-21	0.0400644	6.59e-21	0.0615802	0.898355	0.959936	14.5884	N
	91	rs17677991	Adipose Visceral Omentum	47	PLA2G4B	ENSG00000243708.4	3062	1.46e-27	1.38e-08	2.45e-20	0.231214	0.768786	1	3.325	N
	91	rs17677991	Brain Putamen basal ganglia	34	PLA2G4B	ENSG00000243708.4	3062	4.92e-21	0.0466213	9.61e-21	0.090174	0.863205	0.953379	9.57266	N
	91	rs17677991	Adipose Subcutaneous	48	PLA2G4B	ENSG00000243708.4	3062	0	1.91e-20	2.42e-20	0.228872	0.771128	1	3.36925	N
	91	rs17677991	Stomach	5	PLA2G4B	ENSG00000243708.4	3062	8.12e-22	0.00769642	1.93e-20	0.181855	0.810448	0.992304	4.45655	N
	91	rs17677991	Ovary	15	PLA2G4B	ENSG00000243708.4	3062	5.72e-21	0.0542506	7.79e-21	0.0729809	0.872769	0.945749	11.9589	N
	91	rs17677991	Breast Mammary Tissue	12	PLA2G4B	ENSG00000243708.4	3062	2.55e-29	2.41e-10	2.31e-20	0.218572	0.781428	1	3.57515	N
	91	rs17677991	Lung	19	PLA2G4B	ENSG00000243708.4	3062	8.12e-29	7.7e-10	1.82e-20	0.171452	0.828548	1	4.83254	N
	91	rs17677991	Heart Left Ventricle	21	JMJD7	ENSG00000243789.6	3062	1.65e-31	1.57e-12	2.22e-20	0.21005	0.78995	1	3.76077	N
	91	rs17677991	Brain Caudate basal ganglia	42	JMJD7	ENSG00000243789.6	3062	5.79e-21	0.0548642	7.84e-21	0.0734463	0.871689	0.945136	11.8684	N
	91	rs17677991	Pancreas	14	JMJD7	ENSG00000243789.6	3062	4.15e-22	0.00392906	2.34e-20	0.220705	0.775366	0.996071	3.51313	N
	91	rs17677991	Small Intestine Terminal Ileum	23	JMJD7	ENSG00000243789.6	3062	5.97e-21	0.0565715	1.09e-20	0.10259	0.840839	0.943429	8.19614	N
	91	rs17677991	Brain Nucleus accumbens basal ganglia	35	JMJD7	ENSG00000243789.6	3062	8.55e-21	0.0810169	1.53e-20	0.144226	0.774758	0.918983	5.37184	N
	91	rs17677991	Spleen	6	JMJD7	ENSG00000243789.6	3062	5.12e-21	0.0485059	1.57e-20	0.148109	0.803385	0.951494	5.4243	N
	91	rs17677991	Minor Salivary Gland	24	JMJD7	ENSG00000243789.6	3062	1.48e-21	0.0140432	1.17e-20	0.109813	0.876143	0.985957	7.97847	N
	91	rs17677991	Esophagus Gastroesophageal Junction	27	JMJD7	ENSG00000243789.6	3062	6.22e-22	0.00588968	1.88e-20	0.177464	0.816647	0.99411	4.60176	N
	91	rs17677991	Vagina	9	AC073657.1	ENSG00000260814.2	3062	7.28e-21	0.0689962	1.65e-20	0.155412	0.775592	0.931004	4.99055	N
	91	rs17677991	Liver	20	AC073657.1	ENSG00000260814.2	3062	1.95e-21	0.018447	1.28e-20	0.120792	0.860761	0.981553	7.12599	N
	91	rs17677991	Nerve Tibial	16	AC073657.1	ENSG00000260814.2	3062	7.06e-21	0.0669	1.53e-20	0.144189	0.78895	0.93314	5.47162	N
	91	rs17677991	Artery Aorta	3	AC073657.1	ENSG00000260814.2	3062	3.48e-21	0.0329437	1.03e-20	0.0970263	0.87003	0.967056	8.96695	N
	91	rs17677991	Colon Sigmoid	29	AC073657.1	ENSG00000260814.2	3062	3.25e-21	0.0308	8.15e-21	0.0763716	0.892852	0.969224	11.6909	N
	91	rs17677991	Pancreas	14	AC073657.1	ENSG00000260814.2	3062	8.85e-21	0.0838355	1.27e-20	0.119197	0.796968	0.916164	6.68615	N
	91	rs17677991	Uterus	10	AC073657.1	ENSG00000260814.2	3062	1.03e-20	0.0972984	1.11e-20	0.104051	0.798651	0.902702	7.67561	N
	91	rs17677991	Adrenal Gland	46	AC073657.1	ENSG00000260814.2	3062	6.04e-21	0.0572411	9.48e-21	0.0889983	0.853761	0.942759	9.59299	N
	91	rs17677991	Adipose Visceral Omentum	47	AC073657.1	ENSG00000260814.2	3062	8.8e-21	0.0834	9.52e-21	0.0894014	0.827237	0.916639	9.25307	N
	91	rs17677991	Esophagus Muscularis	25	AC073657.1	ENSG00000260814.2	3062	6.12e-21	0.0580029	1.1e-20	0.103457	0.838541	0.941997	8.10524	N
	92	rs181647350	Colon Transverse	28	ATP8B4	ENSG00000104043.10	3591	0	0.0996716	0	0.0896151	0.810713	0.900328	9.04661	N
	93	rs1980240	Brain Hippocampus	37	TEX9	ENSG00000151575.10	3397	2.3e-05	0.0765332	6.36e-05	0.211097	0.712284	0.92338	3.37421	N
	93	rs1980240	Skin Sun Exposed Lower leg	7	TEX9	ENSG00000151575.10	3397	5.86e-07	0.00195154	5.91e-05	0.195891	0.802097	0.997989	4.0946	N
	93	rs1980240	Breast Mammary Tissue	12	TEX9	ENSG00000151575.10	3397	1.11e-05	0.036879	4.31e-05	0.142808	0.820259	0.963067	5.7438	N
	94	rs5742915	Nerve Tibial	16	CPLX3	ENSG00000213578.4	2150	6.3e-15	0.0855158	2.09e-15	0.0275095	0.886975	0.914484	32.2424	N
	95	rs80116508	Whole Blood	45	NLRC3	ENSG00000167984.12	3816	1.16e-13	0.064068	3.76e-13	0.207236	0.728696	0.935932	3.51625	N
	97	rs182059586	Cells Transformed fibroblasts	30	PARN	ENSG00000140694.12	1845	1.05e-11	0.0721756	2.94e-12	0.0193022	0.908522	0.927824	47.0683	N
	98	rs450962	Whole Blood	45	SPNS1	ENSG00000169682.13	1824	3.58e-13	7.08e-11	0.000723181	0.142179	0.857098	0.999277	6.0283	Y
	98	rs450962	Skin Not Sun Exposed Suprapubic	8	NFATC2IP	ENSG00000176953.6	1908	2.53e-05	0.00500441	0.000741749	0.145861	0.848368	0.994229	5.81628	Y
	98	rs450962	Esophagus Mucosa	26	SH2B1	ENSG00000178188.10	2107	1.7e-06	0.000336268	0.000771681	0.151787	0.847104	0.99889	5.58089	Y
	98	rs450962	Adipose Subcutaneous	48	SH2B1	ENSG00000178188.10	2107	6.74e-11	1.33e-08	0.000767785	0.151015	0.848217	0.999232	5.61679	Y
	98	rs450962	Heart Left Ventricle	21	SH2B1	ENSG00000178188.10	2107	1.95e-07	3.86e-05	0.000742145	0.145938	0.853281	0.999219	5.84686	Y
	98	rs450962	Brain Cerebellum	40	SH2B1	ENSG00000178188.10	2107	6.26e-07	0.000123892	0.000756026	0.148687	0.850433	0.999119	5.71963	Y
	98	rs450962	Heart Atrial Appendage	22	SH2B1	ENSG00000178188.10	2107	8.05e-06	0.00159313	0.000793955	0.156198	0.841407	0.997605	5.3868	Y
	98	rs450962	Esophagus Muscularis	25	SH2B1	ENSG00000178188.10	2107	8.06e-08	1.59e-05	0.000844462	0.166196	0.832943	0.999139	5.01181	Y
	98	rs450962	Brain Nucleus accumbens basal ganglia	35	TUFM	ENSG00000178952.4	2107	1.02e-06	0.000202058	0.000816999	0.160759	0.838221	0.99898	5.21415	Y
	98	rs450962	Small Intestine Terminal Ileum	23	TUFM	ENSG00000178952.4	2107	1.2e-05	0.00237421	0.0004399	0.0860984	0.911076	0.997174	10.5818	Y
	98	rs450962	Brain Amygdala	44	TUFM	ENSG00000178952.4	2107	4.36e-05	0.00863153	0.000760185	0.149519	0.841046	0.990565	5.62502	Y
	98	rs450962	Brain Caudate basal ganglia	42	TUFM	ENSG00000178952.4	2107	1.44e-06	0.000285235	0.000765883	0.150638	0.848309	0.998947	5.63143	Y
	98	rs450962	Artery Tibial	1	EIF3C	ENSG00000184110.10	2107	1.03e-10	2.04e-08	0.000619002	0.121557	0.877824	0.999381	7.22152	Y
	98	rs450962	Skin Sun Exposed Lower leg	7	EIF3C	ENSG00000184110.10	2107	8.68e-07	0.000171745	0.000711648	0.1399	0.859215	0.999116	6.14163	Y
	98	rs450962	Pancreas	14	EIF3C	ENSG00000184110.10	2107	3.32e-05	0.00656269	0.000792836	0.155981	0.83663	0.992611	5.36366	Y
	98	rs450962	Cells Transformed fibroblasts	30	EIF3C	ENSG00000184110.10	2107	4.43e-07	8.76e-05	0.00064596	0.126894	0.872372	0.999266	6.87479	Y
	98	rs450962	Esophagus Mucosa	26	EIF3C	ENSG00000184110.10	2107	8.95e-06	0.00177	0.000733969	0.144321	0.853165	0.997487	5.91157	Y
	98	rs450962	Adipose Subcutaneous	48	EIF3C	ENSG00000184110.10	2107	1.9e-09	3.75e-07	0.000744993	0.146502	0.852753	0.999255	5.82075	Y
	98	rs450962	Heart Left Ventricle	21	EIF3C	ENSG00000184110.10	2107	1.12e-07	2.22e-05	0.000730883	0.143708	0.855538	0.999247	5.9533	Y
	98	rs450962	Esophagus Muscularis	25	EIF3C	ENSG00000184110.10	2107	3.76e-07	7.43e-05	0.000801425	0.157675	0.841449	0.999124	5.3366	Y
	98	rs450962	Skin Sun Exposed Lower leg	7	SBK1	ENSG00000188322.4	2107	6.6e-08	1.31e-05	0.000760617	0.149596	0.849631	0.999226	5.67952	Y
	98	rs450962	Cells Transformed fibroblasts	30	NPIPB9	ENSG00000196993.4	2107	5.55e-06	0.00109831	0.000818958	0.161148	0.83693	0.998077	5.19356	Y
	98	rs450962	Nerve Tibial	16	NPIPB9	ENSG00000196993.4	2107	9.93e-07	0.000196312	0.00079668	0.156736	0.84227	0.999006	5.37382	Y
	98	rs450962	Esophagus Muscularis	25	NPIPB9	ENSG00000196993.4	2107	1.17e-11	2.32e-09	0.000757176	0.148914	0.850329	0.999243	5.71019	Y
	98	rs450962	Artery Tibial	1	LAT	ENSG00000213658.6	1778	3.19e-05	0.00631395	0.000839561	0.165226	0.827589	0.992815	5.00883	Y
	98	rs450962	Cells Transformed fibroblasts	30	LAT	ENSG00000213658.6	1778	1.16e-06	0.000228976	0.000786041	0.154623	0.84436	0.998984	5.46075	Y
	98	rs450962	Artery Tibial	1	NPIPB7	ENSG00000233232.2	2107	1.56e-15	3.09e-13	0.000205948	0.0397752	0.960019	0.999794	24.1361	Y
	98	rs450962	Breast Mammary Tissue	12	NPIPB7	ENSG00000233232.2	2107	3.53e-06	0.000698	0.000702309	0.138052	0.860544	0.998596	6.2335	Y
	98	rs450962	Artery Coronary	2	NPIPB7	ENSG00000233232.2	2107	8.61e-06	0.00170341	0.000794459	0.156298	0.841196	0.997494	5.38201	Y
	98	rs450962	Adrenal Gland	46	AC145285.2	ENSG00000251417.1	2107	2.93e-07	5.79e-05	0.000723321	0.142211	0.857007	0.999219	6.0263	Y
	98	rs450962	Spleen	6	AC145285.2	ENSG00000251417.1	2107	1.91e-09	3.78e-07	0.000623675	0.122482	0.876894	0.999376	7.15937	Y
	98	rs450962	Thyroid	4	AC145285.2	ENSG00000251417.1	2107	2.51e-13	4.96e-11	0.000688822	0.135381	0.863931	0.999311	6.38149	Y
	98	rs450962	Nerve Tibial	16	AC145285.2	ENSG00000251417.1	2107	8.07e-17	1.6e-14	0.000678466	0.13333	0.865991	0.999322	6.49509	Y
	98	rs450962	Artery Aorta	3	AC145285.2	ENSG00000251417.1	2107	9.91e-14	1.96e-11	0.000690316	0.135676	0.863633	0.99931	6.36539	Y
	98	rs450962	Muscle Skeletal	17	AC145285.2	ENSG00000251417.1	2107	7.9e-10	1.56e-07	0.000717181	0.140995	0.858287	0.999283	6.08734	Y
	98	rs450962	Skin Sun Exposed Lower leg	7	AC145285.2	ENSG00000251417.1	2107	1.28e-15	2.53e-13	0.000783002	0.154028	0.845189	0.999217	5.48726	Y
	98	rs450962	Esophagus Mucosa	26	AC145285.2	ENSG00000251417.1	2107	2.01e-06	0.000397813	0.000714378	0.140441	0.858445	0.998886	6.1125	Y
	98	rs450962	Lung	19	AC145285.2	ENSG00000251417.1	2107	1.11e-09	2.19e-07	0.000709774	0.139529	0.859761	0.99929	6.16189	Y
	98	rs450962	Adipose Subcutaneous	48	AC145285.2	ENSG00000251417.1	2107	5.68e-18	1.12e-15	0.000627589	0.123257	0.876115	0.999372	7.10804	Y
	98	rs450962	Colon Transverse	28	AC145285.2	ENSG00000251417.1	2107	8.26e-09	1.63e-06	0.000703725	0.138331	0.860963	0.999295	6.22392	Y
	98	rs450962	Brain Cerebellar Hemisphere	41	AC145285.2	ENSG00000251417.1	2107	4.25e-05	0.00839917	0.000792186	0.155854	0.834912	0.990766	5.357	Y
	98	rs450962	Esophagus Gastroesophageal Junction	27	AC145285.2	ENSG00000251417.1	2107	5.44e-07	0.000107509	0.00068934	0.135483	0.863719	0.999203	6.3751	Y
	98	rs450962	Artery Tibial	1	AC145285.2	ENSG00000251417.1	2107	1.74e-27	3.44e-25	0.000601274	0.118047	0.881352	0.999399	7.46612	Y
	98	rs450962	Prostate	13	AC145285.2	ENSG00000251417.1	2107	4.7e-08	9.29e-06	0.000619135	0.121583	0.877788	0.999371	7.21966	Y
	98	rs450962	Breast Mammary Tissue	12	AC145285.2	ENSG00000251417.1	2107	1.29e-12	2.55e-10	0.000607859	0.119351	0.880042	0.999392	7.37359	Y
	98	rs450962	Esophagus Muscularis	25	AC145285.2	ENSG00000251417.1	2107	2.69e-13	5.32e-11	0.000656552	0.128991	0.870352	0.999343	6.74737	Y
	98	rs450962	Adipose Visceral Omentum	47	AC145285.2	ENSG00000251417.1	2107	4.13e-09	8.17e-07	0.000840943	0.165499	0.833659	0.999158	5.03723	Y
	98	rs450962	Artery Coronary	2	AC145285.2	ENSG00000251417.1	2107	1.62e-05	0.00319611	0.000684647	0.134557	0.861546	0.996103	6.40282	Y
	98	rs450962	Liver	20	CDC37P1	ENSG00000259982.1	2107	4.99e-08	9.87e-06	0.000294573	0.0573222	0.942373	0.999696	16.4399	Y
	98	rs450962	Nerve Tibial	16	CDC37P1	ENSG00000259982.1	2107	2.58e-23	5.11e-21	0.000764161	0.150297	0.848939	0.999236	5.6484	Y
	98	rs450962	Lung	19	CDC37P1	ENSG00000259982.1	2107	1.88e-27	3.72e-25	0.0007656	0.150582	0.848652	0.999234	5.63581	Y
	98	rs450962	Artery Tibial	1	CDC37P1	ENSG00000259982.1	2107	2.07e-34	4.09e-32	0.000757511	0.14898	0.850262	0.999242	5.70721	Y
	98	rs450962	Artery Coronary	2	CDC37P1	ENSG00000259982.1	2107	1.43e-12	2.84e-10	0.000755225	0.148528	0.850717	0.999245	5.72765	Y
	98	rs450962	Adipose Subcutaneous	48	CDC37P1	ENSG00000259982.1	2107	8.56e-24	1.69e-21	0.000786195	0.15466	0.844554	0.999214	5.46072	Y
	98	rs450962	Pancreas	14	CDC37P1	ENSG00000259982.1	2107	5.28e-18	1.05e-15	0.000776212	0.152683	0.846541	0.999224	5.54442	Y
	98	rs450962	Small Intestine Terminal Ileum	23	CDC37P1	ENSG00000259982.1	2107	2.3e-08	4.55e-06	0.000825211	0.162385	0.836786	0.99917	5.15311	Y
	98	rs450962	Breast Mammary Tissue	12	CDC37P1	ENSG00000259982.1	2107	3.34e-20	6.6e-18	0.000758144	0.149106	0.850136	0.999242	5.70156	Y
	98	rs450962	Uterus	10	CDC37P1	ENSG00000259982.1	2107	1.61e-05	0.00319018	0.000739293	0.145377	0.850678	0.996054	5.85154	Y
	98	rs450962	Muscle Skeletal	17	ATP2A1-AS1	ENSG00000260442.1	2107	7.42e-25	1.47e-22	0.000763691	0.150204	0.849032	0.999236	5.65252	Y
	98	rs450962	Brain Cerebellum	40	AC133550.3	ENSG00000261766.1	2107	1.62e-05	0.00320121	0.000772557	0.151963	0.844047	0.99601	5.5543	Y
	98	rs450962	Testis	11	AC145285.5	ENSG00000270424.1	2107	3.05e-07	6.04e-05	0.00051574	0.101112	0.898312	0.999424	8.88435	Y
	98	rs450962	Nerve Tibial	16	AC145285.5	ENSG00000270424.1	2107	1.66e-09	3.28e-07	0.000660398	0.129753	0.869586	0.999339	6.70187	Y
	98	rs450962	Nerve Tibial	16	AC138894.3	ENSG00000271623.1	2107	1.16e-19	2.29e-17	0.000315223	0.0614108	0.938274	0.999685	15.2787	Y
	98	rs450962	Ovary	15	AC138894.3	ENSG00000271623.1	2107	1.03e-06	0.000202895	0.000536914	0.105304	0.893955	0.999259	8.48927	Y
	98	rs450962	Adipose Subcutaneous	48	ATXN2L	ENSG00000168488.14	2107	0.0002034	0.0402313	0.000892079	0.175664	0.783009	0.958673	4.45741	N
	98	rs450962	Whole Blood	45	ATXN2L	ENSG00000168488.14	2107	0.000147806	0.029235	0.000736814	0.144912	0.824968	0.96988	5.69289	N
	98	rs450962	Cells EBV-transformed lymphocytes	18	SPNS1	ENSG00000169682.13	1824	1.62e-05	0.00319606	0.00116913	0.230474	0.765144	0.995619	3.31987	N
	98	rs450962	Lung	19	SPNS1	ENSG00000169682.13	1824	4.44e-07	8.79e-05	0.000867702	0.170792	0.828252	0.999044	4.84947	N
	98	rs450962	Testis	11	NUPR1	ENSG00000176046.7	2107	2.7e-05	0.00534712	0.000922839	0.18172	0.811983	0.993703	4.46833	N
	98	rs450962	Esophagus Gastroesophageal Junction	27	NUPR1	ENSG00000176046.7	2107	0.000382285	0.0756136	0.00104138	0.205261	0.717702	0.922963	3.49654	N
	98	rs450962	Colon Transverse	28	NFATC2IP	ENSG00000176953.6	1908	0.000320695	0.0634297	0.00113642	0.224058	0.711055	0.935113	3.17352	N
	98	rs450962	Pituitary	31	NFATC2IP	ENSG00000176953.6	1908	0.00037599	0.0743663	0.000912369	0.179711	0.744634	0.924345	4.1435	N
	98	rs450962	Testis	11	NFATC2IP	ENSG00000176953.6	1908	2.73e-06	0.000539838	0.0011235	0.221438	0.776896	0.998334	3.50841	N
	98	rs450962	Adipose Subcutaneous	48	NFATC2IP	ENSG00000176953.6	1908	0.000196356	0.0388369	0.000958134	0.188736	0.771272	0.960009	4.0865	N
	98	rs450962	Stomach	5	SH2B1	ENSG00000178188.10	2107	4.02e-05	0.00795363	0.000878792	0.173001	0.818126	0.991127	4.72902	N
	98	rs450962	Artery Tibial	1	SH2B1	ENSG00000178188.10	2107	0.000483241	0.095582	0.000817055	0.160866	0.742252	0.903118	4.6141	N
	98	rs450962	Whole Blood	45	SH2B1	ENSG00000178188.10	2107	1.46e-05	0.00287857	0.000910716	0.179317	0.816879	0.996196	4.55551	N
	98	rs450962	Nerve Tibial	16	SH2B1	ENSG00000178188.10	2107	1.3e-06	0.000256282	0.000903468	0.177879	0.82096	0.998839	4.61526	N
	98	rs450962	Cells Transformed fibroblasts	30	SH2B1	ENSG00000178188.10	2107	0.000249822	0.0494132	0.000954829	0.188098	0.761284	0.949382	4.04728	N
	98	rs450962	Artery Aorta	3	TUFM	ENSG00000178952.4	2107	6.44e-20	1.27e-17	0.000987752	0.194566	0.804446	0.999012	4.13455	N
	98	rs450962	Cells Transformed fibroblasts	30	TUFM	ENSG00000178952.4	2107	8.99e-06	0.00177767	0.000852644	0.167818	0.829543	0.997361	4.94311	N
	98	rs450962	Whole Blood	45	TUFM	ENSG00000178952.4	2107	0	0	0.000898059	0.176808	0.822294	0.999102	4.65077	N
	98	rs450962	Lung	19	TUFM	ENSG00000178952.4	2107	1.01e-20	2e-18	0.00106176	0.209219	0.789719	0.998938	3.7746	N
	98	rs450962	Colon Transverse	28	TUFM	ENSG00000178952.4	2107	3.28e-08	6.49e-06	0.00112512	0.221765	0.777103	0.998868	3.50417	N
	98	rs450962	Brain Hippocampus	37	TUFM	ENSG00000178952.4	2107	9.02e-06	0.00178312	0.000852839	0.167857	0.829498	0.997355	4.94171	N
	98	rs450962	Uterus	10	TUFM	ENSG00000178952.4	2107	4.28e-05	0.00846961	0.0011008	0.216958	0.773429	0.990387	3.56488	N
	98	rs450962	Esophagus Gastroesophageal Junction	27	TUFM	ENSG00000178952.4	2107	9.89e-10	1.96e-07	0.00107964	0.212759	0.786161	0.99892	3.69507	N
	98	rs450962	Brain Putamen basal ganglia	34	TUFM	ENSG00000178952.4	2107	2.01e-05	0.00396691	0.000979405	0.192918	0.802116	0.995034	4.15781	N
	98	rs450962	Thyroid	4	TUFM	ENSG00000178952.4	2107	1.52e-24	3e-22	0.00107935	0.212701	0.786219	0.998921	3.69636	N
	98	rs450962	Adipose Subcutaneous	48	TUFM	ENSG00000178952.4	2107	2.54e-15	5.03e-13	0.00104174	0.205255	0.793703	0.998958	3.8669	N
	98	rs450962	Artery Tibial	1	TUFM	ENSG00000178952.4	2107	1.08e-32	2.13e-30	0.00104519	0.205939	0.793016	0.998955	3.85073	N
	98	rs450962	Brain Cortex	39	TUFM	ENSG00000178952.4	2107	0.000146	0.0288303	0.000433314	0.0848209	0.88577	0.970591	10.4428	N
	98	rs450962	Esophagus Muscularis	25	TUFM	ENSG00000178952.4	2107	4.66e-18	9.21e-16	0.000965973	0.190255	0.80878	0.999034	4.25104	N
	98	rs450962	Skin Sun Exposed Lower leg	7	TUFM	ENSG00000178952.4	2107	4.63e-38	9.16e-36	0.00106066	0.209001	0.789938	0.998939	3.77959	N
	98	rs450962	Breast Mammary Tissue	12	TUFM	ENSG00000178952.4	2107	3.31e-07	6.55e-05	0.00113166	0.22306	0.775742	0.998803	3.47773	N
	98	rs450962	Artery Coronary	2	TUFM	ENSG00000178952.4	2107	7.23e-05	0.0143082	0.000833915	0.164122	0.820663	0.984785	5.00031	N
	98	rs450962	Esophagus Mucosa	26	TUFM	ENSG00000178952.4	2107	1.9e-12	3.75e-10	0.00117848	0.23233	0.766492	0.998822	3.29916	N
	98	rs450962	Colon Sigmoid	29	TUFM	ENSG00000178952.4	2107	6.39e-12	1.26e-09	0.00103975	0.204862	0.794098	0.99896	3.87626	N
	98	rs450962	Testis	11	TUFM	ENSG00000178952.4	2107	2.41e-06	0.000477027	0.00118376	0.233376	0.764961	0.998337	3.2778	N
	98	rs450962	Ovary	15	TUFM	ENSG00000178952.4	2107	2.73e-07	5.41e-05	0.00116759	0.230172	0.768606	0.998778	3.33927	N
	98	rs450962	Pancreas	14	TUFM	ENSG00000178952.4	2107	1.03e-14	2.03e-12	0.0010517	0.207229	0.79172	0.998948	3.82051	N
	98	rs450962	Spleen	6	TUFM	ENSG00000178952.4	2107	3.56e-06	0.000704469	0.00114897	0.226487	0.771656	0.998143	3.40706	N
	98	rs450962	Adrenal Gland	46	EIF3C	ENSG00000184110.10	2107	0.000240957	0.0476598	0.000760547	0.14963	0.801709	0.951339	5.35796	N
	98	rs450962	Whole Blood	45	EIF3C	ENSG00000184110.10	2107	9e-05	0.017806	0.000705769	0.138754	0.842644	0.981398	6.07294	N
	98	rs450962	Artery Aorta	3	EIF3C	ENSG00000184110.10	2107	8.52e-06	0.00168587	0.00108432	0.213688	0.783534	0.997221	3.66672	N
	98	rs450962	Muscle Skeletal	17	EIF3C	ENSG00000184110.10	2107	3.53e-06	0.000698295	0.000989821	0.194977	0.803332	0.998308	4.12014	N
	98	rs450962	Heart Atrial Appendage	22	EIF3C	ENSG00000184110.10	2107	5.92e-05	0.0117109	0.000816836	0.160738	0.826675	0.987413	5.14299	N
	98	rs450962	Cells EBV-transformed lymphocytes	18	EIF3C	ENSG00000184110.10	2107	0.000179351	0.0354746	0.000885201	0.174298	0.789163	0.963461	4.52766	N
	98	rs450962	Brain Nucleus accumbens basal ganglia	35	EIF3C	ENSG00000184110.10	2107	0.000187786	0.037143	0.000807336	0.158883	0.802979	0.961862	5.0539	N
	98	rs450962	Skin Not Sun Exposed Suprapubic	8	APOBR	ENSG00000184730.6	2107	2.53e-05	0.00500451	0.000886321	0.174489	0.819595	0.994084	4.69711	N
	98	rs450962	Skin Not Sun Exposed Suprapubic	8	SBK1	ENSG00000188322.4	2107	8.03e-07	0.000158828	0.00120659	0.237895	0.760739	0.998634	3.19779	N
	98	rs450962	Testis	11	SBK1	ENSG00000188322.4	2107	0.00042884	0.0848218	0.0011237	0.221568	0.692057	0.913626	3.12345	N
	98	rs450962	Esophagus Muscularis	25	SBK1	ENSG00000188322.4	2107	6.57e-05	0.012994	0.000746513	0.146816	0.839378	0.986194	5.7172	N
	98	rs450962	Pituitary	31	ATP2A1	ENSG00000196296.9	2107	0.000115576	0.0228601	0.000772856	0.152042	0.82421	0.976251	5.42094	N
	98	rs450962	Skin Sun Exposed Lower leg	7	ATP2A1	ENSG00000196296.9	2107	6.29e-05	0.0124464	0.00053593	0.105122	0.881833	0.986955	8.38868	N
	98	rs450962	Muscle Skeletal	17	ATP2A1	ENSG00000196296.9	2107	0.000139855	0.0276623	0.00100139	0.197294	0.773903	0.971196	3.92259	N
	98	rs450962	Cells Transformed fibroblasts	30	SULT1A1	ENSG00000196502.7	2107	9.65e-07	0.000190917	0.00124513	0.245525	0.753038	0.998563	3.06705	N
	98	rs450962	Colon Sigmoid	29	SULT1A1	ENSG00000196502.7	2107	5.08e-06	0.00100514	0.000976881	0.192415	0.805598	0.998013	4.18677	N
	98	rs450962	Skin Not Sun Exposed Suprapubic	8	SULT1A1	ENSG00000196502.7	2107	1.53e-07	3.03e-05	0.00121828	0.240209	0.758542	0.998751	3.15784	N
	98	rs450962	Brain Cortex	39	SULT1A1	ENSG00000196502.7	2107	2.74e-06	0.000542092	0.00123666	0.243849	0.754369	0.998218	3.09359	N
	98	rs450962	Brain Hippocampus	37	SULT1A1	ENSG00000196502.7	2107	0.000145178	0.0287153	0.00104229	0.205393	0.764704	0.970097	3.72312	N
	98	rs450962	Esophagus Gastroesophageal Junction	27	NPIPB9	ENSG00000196993.4	2107	0.000112231	0.0221986	0.00086168	0.169628	0.8072	0.976828	4.75866	N
	98	rs450962	Brain Cerebellum	40	NPIPB9	ENSG00000196993.4	2107	0.000260972	0.0516187	0.000894893	0.176233	0.770992	0.947225	4.37485	N
	98	rs450962	Brain Cerebellar Hemisphere	41	NPIPB9	ENSG00000196993.4	2107	0.000338793	0.0670112	0.00086874	0.17107	0.760711	0.931781	4.44677	N
	98	rs450962	Artery Aorta	3	NPIPB9	ENSG00000196993.4	2107	1.83e-06	0.000361845	0.00088385	0.173995	0.824757	0.998752	4.74012	N
	98	rs450962	Uterus	10	NPIPB9	ENSG00000196993.4	2107	0.000280012	0.0553846	0.000803915	0.158224	0.785308	0.943531	4.96327	N
	98	rs450962	Artery Coronary	2	NPIPB9	ENSG00000196993.4	2107	0.000221464	0.0438042	0.00102586	0.202156	0.752792	0.954948	3.72381	N
	98	rs450962	Lung	19	NPIPB9	ENSG00000196993.4	2107	1.58e-05	0.0031269	0.00117027	0.230707	0.76498	0.995687	3.3158	N
	98	rs450962	Stomach	5	NPIPB9	ENSG00000196993.4	2107	2.87e-07	5.67e-05	0.00106979	0.210809	0.788064	0.998873	3.73828	N
	98	rs450962	Pituitary	31	NPIPB9	ENSG00000196993.4	2107	0.000487314	0.0963875	0.000829045	0.163241	0.739056	0.902296	4.5274	N
	98	rs450962	Adrenal Gland	46	SULT1A2	ENSG00000197165.6	2107	9.39e-23	1.86e-20	0.000986348	0.194289	0.804725	0.999014	4.1419	N
	98	rs450962	Esophagus Mucosa	26	SULT1A2	ENSG00000197165.6	2107	9.14e-22	1.81e-19	0.000935148	0.184151	0.814914	0.999065	4.42524	N
	98	rs450962	Spleen	6	SULT1A2	ENSG00000197165.6	2107	2.22e-10	4.39e-08	0.000971638	0.191376	0.807652	0.999028	4.22024	N
	98	rs450962	Vagina	9	SULT1A2	ENSG00000197165.6	2107	1.54e-07	3.05e-05	0.00121027	0.238624	0.760135	0.998759	3.18549	N
	98	rs450962	Esophagus Gastroesophageal Junction	27	SULT1A2	ENSG00000197165.6	2107	5.69e-11	1.12e-08	0.00120454	0.23749	0.761306	0.998795	3.20564	N
	98	rs450962	Esophagus Muscularis	25	SULT1A2	ENSG00000197165.6	2107	1.23e-21	2.44e-19	0.00104491	0.205884	0.793071	0.998955	3.85204	N
	98	rs450962	Nerve Tibial	16	SULT1A2	ENSG00000197165.6	2107	4.78e-30	9.46e-28	0.0012193	0.240412	0.758369	0.998781	3.15445	N
	98	rs450962	Stomach	5	SULT1A2	ENSG00000197165.6	2107	3.83e-12	7.58e-10	0.001041	0.20511	0.793849	0.998959	3.87037	N
	98	rs450962	Adipose Visceral Omentum	47	SULT1A2	ENSG00000197165.6	2107	3.22e-22	6.37e-20	0.001059	0.208674	0.790267	0.998941	3.7871	N
	98	rs450962	Colon Sigmoid	29	SULT1A2	ENSG00000197165.6	2107	1.03e-05	0.00202927	0.00109109	0.215028	0.781841	0.996869	3.63599	N
	98	rs450962	Artery Coronary	2	SULT1A2	ENSG00000197165.6	2107	4.35e-09	8.61e-07	0.00104043	0.204995	0.793963	0.998959	3.87308	N
	98	rs450962	Skin Sun Exposed Lower leg	7	NPIPB6	ENSG00000198156.6	2107	3.45e-07	6.83e-05	0.000897403	0.176678	0.822356	0.999034	4.65454	N
	98	rs450962	Testis	11	NPIPB6	ENSG00000198156.6	2107	4.2e-25	8.3e-23	0.00104693	0.206283	0.79267	0.998953	3.84263	N
	98	rs450962	Artery Tibial	1	EIF3CL	ENSG00000205609.8	2107	0.000417374	0.082554	0.000797293	0.15694	0.759291	0.916231	4.8381	N
	98	rs450962	Esophagus Muscularis	25	LAT	ENSG00000213658.6	1778	9.22e-07	0.00018234	0.000876659	0.172565	0.826376	0.99894	4.78879	N
	98	rs450962	Adipose Visceral Omentum	47	NPIPB7	ENSG00000233232.2	2107	5.6e-05	0.0111	0.00113136	0.223011	0.764721	0.987732	3.42907	N
	98	rs450962	Liver	20	NPIPB7	ENSG00000233232.2	2107	0.000175505	0.0347138	0.00102975	0.202916	0.761165	0.964081	3.75113	N
	98	rs450962	Brain Nucleus accumbens basal ganglia	35	NPIPB7	ENSG00000233232.2	2107	4.33e-07	8.56e-05	0.000872414	0.171731	0.827311	0.999042	4.81749	N
	98	rs450962	Brain Hypothalamus	36	NPIPB7	ENSG00000233232.2	2107	4.83e-06	0.000954827	0.000968324	0.190721	0.807351	0.998072	4.23316	N
	98	rs450962	Vagina	9	AC145285.2	ENSG00000251417.1	2107	0.000373036	0.0737841	0.000701741	0.138013	0.787128	0.925141	5.70331	N
	98	rs450962	Brain Hypothalamus	36	AC145285.2	ENSG00000251417.1	2107	3.64e-05	0.0071963	0.00109031	0.214879	0.776798	0.991677	3.61504	N
	98	rs450962	Minor Salivary Gland	24	AC145285.2	ENSG00000251417.1	2107	0.000145216	0.0287227	0.000879586	0.173179	0.797073	0.970252	4.60258	N
	98	rs450962	Colon Sigmoid	29	AC145285.2	ENSG00000251417.1	2107	6.2e-07	0.000122678	0.00105579	0.208038	0.790783	0.998821	3.80114	N
	98	rs450962	Brain Nucleus accumbens basal ganglia	35	AC145285.2	ENSG00000251417.1	2107	0.000120384	0.0238111	0.00106022	0.208938	0.76607	0.975008	3.66648	N
	98	rs450962	Stomach	5	AC145285.2	ENSG00000251417.1	2107	0.0002479	0.049033	0.0010933	0.215514	0.734112	0.949626	3.40633	N
	98	rs450962	Pituitary	31	AC145285.2	ENSG00000251417.1	2107	7.15e-06	0.00141468	0.00103147	0.203223	0.794323	0.997547	3.90862	N
	98	rs450962	Small Intestine Terminal Ileum	23	AC145285.2	ENSG00000251417.1	2107	8.77e-07	0.000173541	0.0009604	0.189151	0.809714	0.998865	4.28077	N
	98	rs450962	Uterus	10	AC145285.2	ENSG00000251417.1	2107	0.000213229	0.0421753	0.000794959	0.156437	0.800379	0.956816	5.11629	N
	98	rs450962	Skin Not Sun Exposed Suprapubic	8	AC145285.2	ENSG00000251417.1	2107	4.34e-09	8.59e-07	0.000863253	0.169917	0.829219	0.999136	4.88016	N
	98	rs450962	Artery Aorta	3	CDC37P1	ENSG00000259982.1	2107	3.76e-25	7.43e-23	0.000955372	0.188156	0.810889	0.999045	4.30967	N
	98	rs450962	Vagina	9	CDC37P1	ENSG00000259982.1	2107	3.64e-05	0.00720424	0.000842606	0.165836	0.826081	0.991917	4.98132	N
	98	rs450962	Minor Salivary Gland	24	CDC37P1	ENSG00000259982.1	2107	0.000235181	0.0465174	0.000956378	0.188401	0.76389	0.952291	4.05458	N
	98	rs450962	Stomach	5	CDC37P1	ENSG00000259982.1	2107	1.48e-11	2.93e-09	0.000885549	0.174331	0.824783	0.999114	4.73113	N
	98	rs450962	Heart Atrial Appendage	22	CDC37P1	ENSG00000259982.1	2107	1.32e-09	2.61e-07	0.000878662	0.172968	0.826154	0.999121	4.77635	N
	98	rs450962	Spleen	6	CDC37P1	ENSG00000259982.1	2107	1.31e-08	2.59e-06	0.000958638	0.188802	0.810237	0.999039	4.29146	N
	98	rs450962	Testis	11	CDC37P1	ENSG00000259982.1	2107	2.54e-13	5.02e-11	0.00085072	0.167435	0.831714	0.999149	4.96738	N
	98	rs450962	Colon Transverse	28	CDC37P1	ENSG00000259982.1	2107	4.44e-20	8.78e-18	0.000865266	0.170315	0.828819	0.999135	4.86638	N
	98	rs450962	Cells Transformed fibroblasts	30	CDC37P1	ENSG00000259982.1	2107	4.37e-14	8.64e-12	0.00100697	0.198372	0.800621	0.998993	4.03595	N
	98	rs450962	Brain Cerebellar Hemisphere	41	AC133550.3	ENSG00000261766.1	2107	0.00023548	0.0465764	0.000799047	0.157251	0.795138	0.952389	5.05648	N
	98	rs450962	Muscle Skeletal	17	AC133550.3	ENSG00000261766.1	2107	5.77e-05	0.0114	0.00106139	0.209159	0.778313	0.987472	3.72116	N
	98	rs450962	Lung	19	AC133550.3	ENSG00000261766.1	2107	0.000327663	0.0648095	0.000852754	0.167903	0.766107	0.93401	4.56279	N
	98	rs450962	Ovary	15	AC145285.5	ENSG00000270424.1	2107	0.000110662	0.0218883	0.00094665	0.186451	0.790604	0.977054	4.24029	N
	98	rs450962	Brain Hippocampus	37	AC145285.5	ENSG00000270424.1	2107	0.000490864	0.0970897	0.000803367	0.158157	0.743459	0.901616	4.70075	N
	98	rs450962	Skin Not Sun Exposed Suprapubic	8	AC145285.5	ENSG00000270424.1	2107	7.41e-08	1.46e-05	0.00101543	0.200046	0.798924	0.99897	3.9937	N
	98	rs450962	Skin Sun Exposed Lower leg	7	AC145285.5	ENSG00000270424.1	2107	2.74e-12	5.41e-10	0.00105483	0.207847	0.791098	0.998945	3.80616	N
	98	rs450962	Thyroid	4	AC145285.5	ENSG00000270424.1	2107	1.4e-13	2.77e-11	0.00112257	0.22126	0.777617	0.998877	3.51449	N
	98	rs450962	Testis	11	AC138894.3	ENSG00000271623.1	2107	4.99e-22	9.86e-20	0.00108937	0.214686	0.784225	0.998911	3.6529	N
	98	rs450962	Thyroid	4	AC138894.3	ENSG00000271623.1	2107	1.1e-21	2.17e-19	0.00098774	0.194564	0.804448	0.999012	4.13461	N
	99	rs8053839	Pancreas	14	LONP2	ENSG00000102910.9	2489	3.49e-12	7.15e-08	9.61e-08	0.000969532	0.99903	1	1030.43	Y
	99	rs8053839	Prostate	13	LONP2	ENSG00000102910.9	2489	9.98e-09	0.000204	1.04e-07	0.00112392	0.998672	0.999796	888.562	Y
	99	rs8053839	Heart Atrial Appendage	22	LONP2	ENSG00000102910.9	2489	6.83e-09	0.000139765	9.84e-08	0.00101591	0.998844	0.99986	983.199	Y
	99	rs8053839	Artery Tibial	1	LONP2	ENSG00000102910.9	2489	1.59e-15	3.26e-11	9.52e-08	0.000949919	0.99905	1	1051.72	Y
	99	rs8053839	Skin Not Sun Exposed Suprapubic	8	LONP2	ENSG00000102910.9	2489	3.57e-18	7.32e-14	9.78e-08	0.00100298	0.998997	1	996.03	Y
	99	rs8053839	Artery Coronary	2	LONP2	ENSG00000102910.9	2489	1.23e-08	0.000251537	1e-07	0.00105121	0.998697	0.999748	950.043	Y
	99	rs8053839	Adipose Visceral Omentum	47	LONP2	ENSG00000102910.9	2489	5.46e-13	1.12e-08	1.19e-07	0.00144217	0.998558	1	692.399	Y
	99	rs8053839	Ovary	15	LONP2	ENSG00000102910.9	2489	1.63e-08	0.000333834	9.91e-08	0.00102988	0.998636	0.999666	969.66	Y
	99	rs8053839	Artery Aorta	3	LONP2	ENSG00000102910.9	2489	2.21e-15	4.52e-11	9.44e-08	0.000934527	0.999065	1	1069.06	Y
	99	rs8053839	Esophagus Muscularis	25	LONP2	ENSG00000102910.9	2489	3.63e-14	7.42e-10	1.03e-07	0.00110863	0.998891	1	901.011	Y
	99	rs8053839	Lung	19	LONP2	ENSG00000102910.9	2489	3.16e-34	6.48e-30	9.44e-08	0.000933755	0.999066	1	1069.94	Y
	99	rs8053839	Pituitary	31	LONP2	ENSG00000102910.9	2489	4.45e-08	0.000912041	1.17e-07	0.00139049	0.997697	0.999088	717.514	Y
	99	rs8053839	Esophagus Mucosa	26	LONP2	ENSG00000102910.9	2489	1.59e-15	3.25e-11	9.47e-08	0.000939639	0.99906	1	1063.24	Y
	99	rs8053839	Brain Cerebellar Hemisphere	41	LONP2	ENSG00000102910.9	2489	6.45e-09	0.000131964	9.85e-08	0.00101744	0.99885	0.999868	981.729	Y
	99	rs8053839	Brain Cerebellum	40	LONP2	ENSG00000102910.9	2489	4.63e-16	9.48e-12	9.44e-08	0.000933825	0.999066	1	1069.86	Y
	99	rs8053839	Esophagus Gastroesophageal Junction	27	LONP2	ENSG00000102910.9	2489	2.34e-10	4.79e-06	9.46e-08	0.0009387	0.999056	0.999995	1064.3	Y
	99	rs8053839	Stomach	5	LONP2	ENSG00000102910.9	2489	4.79e-09	9.8e-05	9.85e-08	0.00101682	0.998885	0.999902	982.366	Y
	99	rs8053839	Nerve Tibial	16	LONP2	ENSG00000102910.9	2489	0	1.02e-38	9.44e-08	0.000933755	0.999066	1	1069.94	Y
	99	rs8053839	Breast Mammary Tissue	12	LONP2	ENSG00000102910.9	2489	7.44e-13	1.52e-08	9.46e-08	0.000937602	0.999062	1	1065.55	Y
	99	rs8053839	Colon Transverse	28	LONP2	ENSG00000102910.9	2489	9.06e-12	1.85e-07	9.44e-08	0.000934014	0.999066	1	1069.65	Y
	99	rs8053839	Skin Sun Exposed Lower leg	7	LONP2	ENSG00000102910.9	2489	7.51e-30	1.54e-25	9.44e-08	0.000933755	0.999066	1	1069.94	Y
	99	rs8053839	Uterus	10	LONP2	ENSG00000102910.9	2489	2.68e-07	0.00549135	1.78e-07	0.002648	0.99186	0.994508	374.57	Y
	99	rs8053839	Adipose Subcutaneous	48	LONP2	ENSG00000102910.9	2489	3.39e-30	6.94e-26	9.44e-08	0.000933755	0.999066	1	1069.94	Y
	99	rs8053839	Thyroid	4	LONP2	ENSG00000102910.9	2489	0	0	9.44e-08	0.000933755	0.999066	1	1069.94	Y
	99	rs8053839	Spleen	6	LONP2	ENSG00000102910.9	2489	1.87e-10	3.83e-06	9.49e-08	0.00094306	0.999053	0.999996	1059.37	Y
	99	rs8053839	Minor Salivary Gland	24	LONP2	ENSG00000102910.9	2489	2.86e-06	0.0585763	1.05e-06	0.0206307	0.920789	0.94142	44.6319	N
	99	rs8053839	Small Intestine Terminal Ileum	23	LONP2	ENSG00000102910.9	2489	5.92e-07	0.0121256	2.67e-07	0.00447765	0.983396	0.987874	219.623	N
	99	rs8053839	Colon Sigmoid	29	LONP2	ENSG00000102910.9	2489	6.58e-07	0.0134641	3.18e-07	0.00552322	0.981012	0.986535	177.616	N
	101	rs139438549	Cells Transformed fibroblasts	30	ELMO3	ENSG00000102890.10	1853	7.82e-06	0.0010126	0.0012864	0.165736	0.831958	0.997693	5.01979	Y
	101	rs142507451	Cells Transformed fibroblasts	30	ELMO3	ENSG00000102890.10	1855	7.82e-06	0.00101282	0.00128634	0.165772	0.831921	0.997693	5.01846	Y
	101	rs139438549	Nerve Tibial	16	SLC12A4	ENSG00000124067.12	1853	3.32e-06	0.000429503	0.000354815	0.0449885	0.954224	0.999212	21.2104	Y
	101	rs142507451	Nerve Tibial	16	SLC12A4	ENSG00000124067.12	1855	3.32e-06	0.000429594	0.000355012	0.0450261	0.954186	0.999212	21.1919	Y
	101	rs28711261	Nerve Tibial	16	SLC12A4	ENSG00000124067.12	1843	3.34e-06	0.000429436	0.000312902	0.0392739	0.95998	0.999254	24.4432	Y
	101	rs139438549	Adipose Subcutaneous	48	RANBP10	ENSG00000141084.6	1853	2.13e-06	0.000276229	0.000316549	0.0400285	0.959377	0.999405	23.9673	Y
	101	rs142507451	Adipose Subcutaneous	48	RANBP10	ENSG00000141084.6	1855	2.13e-06	0.000276298	0.000316547	0.040039	0.959366	0.999405	23.9608	Y
	101	rs28711261	Adipose Subcutaneous	48	RANBP10	ENSG00000141084.6	1843	2.13e-06	0.00027441	0.000316052	0.0396793	0.959728	0.999407	24.1872	Y
	101	rs139438549	Whole Blood	45	RIPOR1	ENSG00000039523.13	1853	0.000207536	0.0268726	0.000256418	0.0322616	0.940402	0.972663	29.1493	N
	101	rs142507451	Whole Blood	45	RIPOR1	ENSG00000039523.13	1855	0.000207532	0.026879	0.000256457	0.0322753	0.940382	0.972657	29.1362	N
	101	rs28711261	Whole Blood	45	RIPOR1	ENSG00000039523.13	1843	0.000207634	0.0266983	0.000256027	0.0319799	0.940858	0.972838	29.4203	N
	101	rs28711261	Cells Transformed fibroblasts	30	ELMO3	ENSG00000102890.10	1843	7.67e-06	0.000985645	0.00141673	0.181352	0.816238	0.99759	4.50086	N
	101	rs139438549	Whole Blood	45	ACD	ENSG00000102977.9	1853	0.000242281	0.0313715	0.000357031	0.045307	0.922722	0.968029	20.366	N
	101	rs142507451	Whole Blood	45	ACD	ENSG00000102977.9	1855	0.000242274	0.0313787	0.000357084	0.0453259	0.922696	0.968022	20.3569	N
	101	rs28711261	Whole Blood	45	ACD	ENSG00000102977.9	1843	0.000242504	0.031182	0.000354685	0.044683	0.923538	0.968221	20.6687	N
	101	rs139438549	Artery Tibial	1	RANBP10	ENSG00000141084.6	1853	9.01e-06	0.00116692	0.00158905	0.204964	0.792271	0.997235	3.86541	N
	101	rs142507451	Artery Tibial	1	RANBP10	ENSG00000141084.6	1855	9.01e-06	0.00116716	0.00158897	0.205007	0.792228	0.997235	3.86439	N
	101	rs28711261	Artery Tibial	1	RANBP10	ENSG00000141084.6	1843	9.04e-06	0.00116253	0.00158042	0.202421	0.794827	0.997248	3.92659	N
	101	rs139438549	Esophagus Gastroesophageal Junction	27	LRRC36	ENSG00000159708.13	1853	0.000445207	0.0576471	0.00100283	0.129039	0.811866	0.940905	6.29163	N
	101	rs142507451	Esophagus Gastroesophageal Junction	27	LRRC36	ENSG00000159708.13	1855	0.00044517	0.0576573	0.00100297	0.129091	0.811804	0.940895	6.28862	N
	101	rs28711261	Esophagus Gastroesophageal Junction	27	LRRC36	ENSG00000159708.13	1843	0.000446085	0.0573591	0.000999487	0.127704	0.813491	0.941195	6.37014	N
	101	rs139438549	Skin Sun Exposed Lower leg	7	PSMB10	ENSG00000205220.7	1853	0.000279834	0.036234	0.000292972	0.0370089	0.926184	0.963193	25.026	N
	101	rs142507451	Skin Sun Exposed Lower leg	7	PSMB10	ENSG00000205220.7	1855	0.000279827	0.0362425	0.000293009	0.0370236	0.926161	0.963185	25.0154	N
	101	rs28711261	Skin Sun Exposed Lower leg	7	PSMB10	ENSG00000205220.7	1843	0.00027999	0.036002	0.000292995	0.0367476	0.926677	0.963425	25.2173	N
	101	rs142507451	Adipose Visceral Omentum	47	LCAT	ENSG00000213398.3	1855	8.58e-06	0.00111089	0.00156617	0.202051	0.795263	0.997314	3.93595	N
	101	rs28711261	Artery Tibial	1	LCAT	ENSG00000213398.3	1843	5.53e-05	0.00710599	0.0013661	0.17484	0.816632	0.991473	4.67073	N
	101	rs139438549	Adipose Visceral Omentum	47	LCAT	ENSG00000213398.3	1853	8.58e-06	0.00111077	0.00156582	0.201953	0.795362	0.997315	3.93836	N
	101	rs139438549	Artery Tibial	1	LCAT	ENSG00000213398.3	1853	5.47e-05	0.00708683	0.00140841	0.181556	0.809894	0.99145	4.46084	N
	101	rs142507451	Artery Tibial	1	LCAT	ENSG00000213398.3	1855	5.47e-05	0.00708757	0.00140884	0.18166	0.809789	0.991449	4.45772	N
	101	rs28711261	Adipose Visceral Omentum	47	LCAT	ENSG00000213398.3	1843	8.63e-06	0.00110935	0.00154615	0.198009	0.799327	0.997336	4.03681	N
	102	rs540123318	Esophagus Mucosa	26	TERF2	ENSG00000132604.6	2710	1.1e-25	0.000357	4.63e-24	0.014	0.985618	0.999618	70.4013	Y
	102	rs540123318	Thyroid	4	TERF2	ENSG00000132604.6	2710	0	2.2e-19	1.91e-24	0.00519258	0.994807	1	191.583	Y
	102	rs540123318	Adipose Subcutaneous	48	TMED6	ENSG00000157315.4	2710	2.91e-25	0.000942	3.82e-23	0.122985	0.876073	0.999058	7.12343	Y
	102	rs540123318	Esophagus Muscularis	25	SNTB2	ENSG00000168807.12	2710	7.58e-26	0.000246	5.13e-23	0.165491	0.834263	0.999754	5.04114	Y
	102	rs540123318	Lung	19	PDF	ENSG00000258429.1	2710	1.32e-24	0.00428	4.66e-23	0.149998	0.845726	0.995724	5.63825	Y
	102	rs540123318	Thyroid	4	PDF	ENSG00000258429.1	2710	1.15e-25	0.000372	4.43e-23	0.142749	0.856879	0.999628	6.00269	Y
	102	rs540123318	Nerve Tibial	16	PDF	ENSG00000258429.1	2705	3.02e-27	9.8e-06	4.88e-24	0.0148128	0.985177	0.99999	66.5087	Y
	102	rs540123318	Colon Transverse	28	PDF	ENSG00000258429.1	2710	2.18e-24	0.00705	1.47e-23	0.0467556	0.946194	0.99295	20.237	Y
	102	rs540123318	Artery Tibial	1	PDF	ENSG00000258429.1	2710	1.56e-30	5.06e-09	3.06e-23	0.098328	0.901672	1	9.17005	Y
	102	rs540123318	Adipose Subcutaneous	48	PDF	ENSG00000258429.1	2710	3.56e-28	1.15e-06	6.66e-24	0.0206	0.979385	0.999985	47.543	Y
	102	rs540123318	Artery Tibial	1	NFATC3	ENSG00000072736.14	500	0.00848386	0.0503	0.00136553	0.00716575	0.93267	0.939836	130.157	N
	102	rs540123318	Skin Sun Exposed Lower leg	7	NIP7	ENSG00000132603.9	2710	6.91e-24	0.0224	6.35e-23	0.204865	0.772761	0.977626	3.77206	N
	102	rs540123318	Skin Not Sun Exposed Suprapubic	8	NIP7	ENSG00000132603.9	2710	2.75e-23	0.0892	3.76e-23	0.12115	0.789609	0.910759	6.51763	N
	102	rs540123318	Colon Sigmoid	29	TERF2	ENSG00000132604.6	2710	7.54e-24	0.0244	2.02e-23	0.0643839	0.911181	0.975565	14.1523	N
	102	rs540123318	Ovary	15	TERF2	ENSG00000132604.6	2710	1.63e-23	0.0529	9.44e-24	0.0296533	0.917441	0.947094	30.9389	N
	102	rs540123318	Adipose Subcutaneous	48	TERF2	ENSG00000132604.6	2705	2.7e-23	0.087327	3.19e-23	0.1026	0.810073	0.912673	7.89548	N
	102	rs540123318	Esophagus Muscularis	25	TERF2	ENSG00000132604.6	2710	1.07e-23	0.0345	1.25e-23	0.0395226	0.92594	0.965463	23.4281	N
	102	rs540123318	Artery Tibial	1	TERF2	ENSG00000132604.6	2710	1.43e-23	0.0462	6.16e-23	0.198959	0.754854	0.953813	3.79402	N
	102	rs540123318	Brain Cerebellum	40	TERF2	ENSG00000132604.6	2710	1.41e-23	0.0457	1.22e-23	0.03863	0.915627	0.954257	23.7025	N
	102	rs540123318	Brain Cerebellar Hemisphere	41	TERF2	ENSG00000132604.6	2710	1.29e-23	0.0418	2.47e-23	0.0790583	0.87912	0.958178	11.1199	N
	102	rs540123318	Muscle Skeletal	17	VPS4A	ENSG00000132612.14	2710	1.57e-23	0.0507	2.56e-23	0.0821251	0.867153	0.949279	10.5589	N
	102	rs540123318	Thyroid	4	NQO1	ENSG00000181019.8	2710	2.48e-23	0.0804	2.72e-23	0.0873689	0.832184	0.919553	9.52494	N
	102	rs540123318	Esophagus Muscularis	25	COG8	ENSG00000213380.9	2705	1.75e-23	0.0568193	2.8e-23	0.0898738	0.853307	0.943181	9.4945	N
	102	rs540123318	Breast Mammary Tissue	12	PDF	ENSG00000258429.1	2710	1.2e-23	0.0387	1.4e-23	0.0443618	0.9169	0.961262	20.6687	N
	102	rs540123318	Esophagus Gastroesophageal Junction	27	PDF	ENSG00000258429.1	2710	2.73e-23	0.0884	6.39e-23	0.206201	0.705356	0.911557	3.42072	N
	103	rs71387521	Skin Not Sun Exposed Suprapubic	8	PDPR	ENSG00000090857.9	2920	4.38e-21	0.00464	1.44e-19	0.151572	0.84379	0.995362	5.56693	Y
	103	rs71387521	Muscle Skeletal	17	PDPR	ENSG00000090857.9	2920	8.57e-21	0.00907	1.42e-19	0.149401	0.841524	0.990925	5.63266	Y
	103	rs71387521	Muscle Skeletal	17	AARS1	ENSG00000090861.11	2920	6.83e-24	7.24e-06	7.35e-20	0.0769441	0.923049	0.999993	11.9964	Y
	103	rs71387521	Brain Putamen basal ganglia	34	CLEC18A	ENSG00000157322.12	2920	3.96e-26	4.2e-08	1.27e-19	0.134115	0.865885	1	6.45631	Y
	103	rs71387521	Brain Spinal cord cervical c-1	33	CLEC18A	ENSG00000157322.12	2920	8.41e-21	0.00891	7.8e-20	0.0816821	0.909412	0.991094	11.1336	Y
	103	rs71387521	Colon Sigmoid	29	CLEC18A	ENSG00000157322.12	2920	1.84e-26	1.95e-08	5.93e-20	0.061927	0.938073	1	15.148	Y
	103	rs71387521	Brain Amygdala	44	CLEC18A	ENSG00000157322.12	2920	1.67e-23	1.77e-05	1e-19	0.105313	0.894669	0.999982	8.49534	Y
	103	rs71387521	Minor Salivary Gland	24	CLEC18A	ENSG00000157322.12	2920	9.37e-25	9.93e-07	1.08e-19	0.113825	0.886174	0.999999	7.78542	Y
	103	rs71387521	Vagina	9	CLEC18A	ENSG00000157322.12	2919	8.95e-24	9.48e-06	7.82e-20	0.0819055	0.918085	0.999991	11.2091	Y
	103	rs71387521	Brain Cerebellum	40	CLEC18A	ENSG00000157322.12	2920	1.17e-24	1.24e-06	3.21e-20	0.0330808	0.966918	0.999999	29.229	Y
	103	rs71387521	Minor Salivary Gland	24	CLEC18C	ENSG00000157335.15	2920	2.44e-21	0.00259	1.49e-19	0.156645	0.840769	0.997414	5.36735	Y
	103	rs71387521	Adrenal Gland	46	CLEC18C	ENSG00000157335.15	2920	2.29e-27	2.43e-09	3.22e-20	0.0331007	0.966899	1	29.2109	Y
	103	rs71387521	Whole Blood	45	DDX19B	ENSG00000157349.11	2920	3.97e-21	0.0042	8.64e-20	0.0906317	0.905164	0.995796	9.98727	Y
	103	rs71387521	Whole Blood	45	DDX19B	ENSG00000157349.11	2920	3.97e-21	0.0042	8.64e-20	0.0906317	0.905164	0.995796	9.98727	Y
	103	rs71387521	Ovary	15	PDXDC2P-NPIPB14P	ENSG00000196696.8	2919	1.52e-21	0.00161324	1.29e-19	0.136107	0.86228	0.998387	6.3353	Y
	103	rs71387521	Prostate	13	VAC14	ENSG00000103043.10	2919	1.32e-20	0.0139953	1.64e-19	0.173	0.812554	0.985554	4.69684	N
	103	rs71387521	Lung	19	HAS3	ENSG00000103044.6	655	1.21e-18	0.0388676	5.64e-19	0.0171905	0.943942	0.961132	54.9107	N
	103	rs71387521	Brain Substantia nigra	32	CLEC18A	ENSG00000157322.12	2920	1.14e-20	0.0121	2.12e-19	0.223378	0.764529	0.987907	3.42258	N
	103	rs71387521	Thyroid	4	SF3B3	ENSG00000189091.8	2919	2.33e-21	0.00246952	1.77e-19	0.186	0.811212	0.997212	4.36136	N
	103	rs71387521	Lung	19	SF3B3	ENSG00000189091.8	2920	2.2e-21	0.00233	1.88e-19	0.198115	0.799552	0.997667	4.0358	N
	103	rs71387521	Artery Aorta	3	SF3B3	ENSG00000189091.8	2920	9.85e-24	1.04e-05	2.11e-19	0.222861	0.777128	0.99999	3.48705	N
	103	rs71387521	Brain Cerebellum	40	PDXDC2P-NPIPB14P	ENSG00000196696.8	2920	2.32e-25	2.45e-07	2.29e-19	0.241934	0.758066	1	3.13336	N
	103	rs71387521	Brain Hippocampus	37	PDXDC2P-NPIPB14P	ENSG00000196696.8	2920	9.05e-21	0.00959	2.25e-19	0.237115	0.753295	0.99041	3.17692	N
	103	rs71387521	Brain Cerebellum	40	WWP2	ENSG00000198373.8	2680	1.61e-20	0.017	1.39e-19	0.146154	0.836817	0.982971	5.72558	N
	103	rs71387521	Brain Spinal cord cervical c-1	33	WWP2	ENSG00000198373.8	2680	1.2e-22	0.000127	1.69e-19	0.177882	0.821991	0.999873	4.621	N
	103	rs71387521	Vagina	9	EXOSC6	ENSG00000223496.1	2919	2.04e-20	0.021632	1.02e-19	0.107471	0.870897	0.978368	8.10354	N
	103	rs71387521	Muscle Skeletal	17	LOC400541	ENSG00000247228.2	2919	7.78e-20	0.0824192	8.68e-20	0.0911309	0.82645	0.917581	9.06882	N
	105	rs11376168	Adipose Visceral Omentum	47	ADAT1	ENSG00000065457.6	1940	9.84e-30	0.0943	6e-30	0.0566326	0.849064	0.905697	14.9925	N
	105	rs4888264	Adipose Visceral Omentum	47	ADAT1	ENSG00000065457.6	2160	9.82e-30	0.0942	6.14e-30	0.058	0.84785	0.90585	14.6181	N
	105	rs77132945	Adipose Visceral Omentum	47	ADAT1	ENSG00000065457.6	2100	9.83e-30	0.0942	6.1e-30	0.0575876	0.848205	0.905792	14.7289	N
	106	rs2303262	Esophagus Muscularis	25	MPHOSPH6	ENSG00000135698.5	6357	0	1.62e-08	0	0.0147196	0.98528	1	66.9368	Y
	106	rs2303262	Colon Transverse	28	MPHOSPH6	ENSG00000135698.5	6357	0	0.000694232	0	0.146157	0.853149	0.999306	5.83722	Y
	106	rs2303262	Skin Sun Exposed Lower leg	7	MPHOSPH6	ENSG00000135698.5	6357	0	5.57e-05	0	0.0218218	0.978122	0.999944	44.8231	Y
	106	rs2303262	Heart Atrial Appendage	22	MPHOSPH6	ENSG00000135698.5	6357	0	1.86e-10	0	0.0270579	0.972942	1	35.9578	Y
	106	rs2303262	Lung	19	MPHOSPH6	ENSG00000135698.5	6357	0	0.00478276	0	0.107381	0.887837	0.995217	8.26812	Y
	106	rs2303262	Brain Cerebellum	40	MPHOSPH6	ENSG00000135698.5	6357	0	1.51e-05	0	0.0743254	0.92566	0.999985	12.4541	Y
	106	rs2303262	Pancreas	14	MPHOSPH6	ENSG00000135698.5	6357	0	1.09e-06	0	0.0119902	0.988009	0.999999	82.4015	Y
	106	rs2303262	Artery Tibial	1	MPHOSPH6	ENSG00000135698.5	6357	0	9.55e-14	0	0.00477336	0.995227	1	208.496	Y
	106	rs2303262	Small Intestine Terminal Ileum	23	MPHOSPH6	ENSG00000135698.5	6357	0	0.000627098	0	0.119113	0.880259	0.999373	7.39009	Y
	106	rs2303262	Heart Left Ventricle	21	MPHOSPH6	ENSG00000135698.5	6357	0	1.26e-15	0	0.00278019	0.99722	1	358.688	Y
	106	rs2303262	Esophagus Gastroesophageal Junction	27	MPHOSPH6	ENSG00000135698.5	6357	0	1.82e-05	0	0.104877	0.895105	0.999982	8.53482	Y
	106	rs2303262	Breast Mammary Tissue	12	MPHOSPH6	ENSG00000135698.5	6357	0	0.00594736	0	0.0728463	0.921206	0.994053	12.6459	Y
	106	rs2303262	Testis	11	MPHOSPH6	ENSG00000135698.5	6357	0	2.25e-09	0	0.020146	0.979854	1	48.6376	Y
	106	rs2303262	Adipose Subcutaneous	48	MPHOSPH6	ENSG00000135698.5	6357	0	4.57e-10	0	0.0137938	0.986206	1	71.4961	Y
	106	rs2303262	Thyroid	4	MPHOSPH6	ENSG00000135698.5	6357	0	8.84e-22	0	0.00834795	0.991652	1	118.79	Y
	106	rs2303262	Liver	20	MPHOSPH6	ENSG00000135698.5	6357	0	8.23e-06	0	0.0191222	0.98087	0.999992	51.2947	Y
	106	rs2303262	Muscle Skeletal	17	MPHOSPH6	ENSG00000135698.5	6357	0	4.72e-19	0	0.00869498	0.991305	1	114.009	Y
	106	rs2303262	Adrenal Gland	46	MPHOSPH6	ENSG00000135698.5	6357	0	6.8e-08	0	0.0413018	0.958698	1	23.212	Y
	106	rs2303262	Pituitary	31	MPHOSPH6	ENSG00000135698.5	6357	0	0.000462478	0	0.100746	0.898792	0.999538	8.92138	Y
	106	rs2303262	Brain Cerebellar Hemisphere	41	MPHOSPH6	ENSG00000135698.5	6357	0	1.17e-06	0	0.00938663	0.990612	0.999999	105.534	Y
	106	rs2303262	Stomach	5	MPHOSPH6	ENSG00000135698.5	6357	0	7.11e-10	0	0.0103406	0.989659	1	95.706	Y
	106	rs2303262	Skin Not Sun Exposed Suprapubic	8	MPHOSPH6	ENSG00000135698.5	6357	0	0.0026113	0	0.0182376	0.979151	0.997389	53.6887	Y
	106	rs2303262	Artery Aorta	3	MPHOSPH6	ENSG00000135698.5	6357	0	1.31e-05	0	0.0175998	0.982387	0.999987	55.8181	Y
	106	rs2303262	Spleen	6	MPHOSPH6	ENSG00000135698.5	6357	0	1.78e-06	0	0.105417	0.894581	0.999998	8.48611	Y
	106	rs2303262	Nerve Tibial	16	MPHOSPH6	ENSG00000135698.5	6357	0	3.23e-09	0	0.00761915	0.992381	1	130.248	Y
	107	rs62046862	Whole Blood	45	RNF166	ENSG00000158717.6	4527	1.93e-26	0.0917221	1e-26	0.0468044	0.861474	0.908278	18.4058	N
	108	rs9923119	Lung	19	FAM157C	ENSG00000260528.2	2852	3.62e-10	0.000440589	6.24e-08	0.0750002	0.924559	0.999559	12.3274	Y
	108	rs9923119	Whole Blood	45	FAM157C	ENSG00000260528.2	2852	4.59e-21	5.58e-15	5.46e-08	0.0654377	0.934562	1	14.2817	Y
	108	rs9923119	Whole Blood	45	AC133919.2	ENSG00000261172.1	2852	3.58e-16	4.36e-10	6.8e-08	0.0817804	0.91822	1	11.2279	Y
	109	rs7218033	Colon Transverse	28	RPA1	ENSG00000132383.7	4157	1.55e-18	0.0032438	7.54e-17	0.157046	0.83971	0.996756	5.34689	Y
	109	rs7218033	Stomach	5	RPA1	ENSG00000132383.7	4157	2.43e-19	0.000509151	5.24e-17	0.108777	0.890714	0.999491	8.18845	Y
	109	rs7218033	Adipose Subcutaneous	48	RPA1	ENSG00000132383.7	4157	1.1e-21	2.31e-06	1.45e-17	0.0294123	0.970585	0.999998	32.9993	Y
	109	rs7218033	Artery Tibial	1	RPA1	ENSG00000132383.7	4157	2.8e-23	5.86e-08	5.86e-17	0.121835	0.878164	1	7.20779	Y
	109	rs7218033	Esophagus Mucosa	26	RPA1	ENSG00000132383.7	4157	2.58e-20	5.41e-05	5.22e-17	0.108366	0.89158	0.999946	8.22753	Y
	109	rs7218033	Muscle Skeletal	17	SMYD4	ENSG00000186532.7	4157	1.73e-26	3.62e-11	4.19e-17	0.0868007	0.913199	1	10.5206	Y
	109	rs7218033	Skin Not Sun Exposed Suprapubic	8	SMYD4	ENSG00000186532.7	4157	9.08e-20	0.000190254	7.58e-17	0.157856	0.841954	0.99981	5.3337	Y
	109	rs7218033	Adipose Visceral Omentum	47	RPA1	ENSG00000132383.7	4157	1.29e-20	2.71e-05	1.02e-16	0.213326	0.786647	0.999973	3.68753	N
	109	rs7218033	Pancreas	14	RPA1	ENSG00000132383.7	4157	5.56e-18	0.011656	9.22e-17	0.19238	0.795964	0.988344	4.13745	N
	109	rs7218033	Breast Mammary Tissue	12	RPA1	ENSG00000132383.7	4157	4.51e-17	0.0944321	1.06e-16	0.220455	0.685113	0.905568	3.10772	N
	109	rs7218033	Colon Sigmoid	29	RPA1	ENSG00000132383.7	4157	4.58e-17	0.0959797	9.54e-17	0.199053	0.704968	0.90402	3.54161	N
	109	rs7218033	Brain Spinal cord cervical c-1	33	RPA1	ENSG00000132383.7	4157	3.31e-17	0.0693164	4.04e-17	0.0838033	0.84688	0.930684	10.1056	N
	109	rs7218033	Lung	19	RPA1	ENSG00000132383.7	4157	9.77e-18	0.0204753	5.74e-17	0.119345	0.860179	0.979525	7.20748	N
	109	rs7218033	Thyroid	4	RPA1	ENSG00000132383.7	4157	6.65e-19	0.00139353	1.13e-16	0.236304	0.762302	0.998606	3.22593	N
	109	rs7218033	Artery Aorta	3	RPA1	ENSG00000132383.7	4157	2.29e-18	0.00479169	1.17e-16	0.243812	0.751396	0.995208	3.08186	N
	110	rs4724	Heart Left Ventricle	21	GPS2	ENSG00000132522.11	3422	0	0.0350175	0	0.0207854	0.944197	0.964982	45.4261	N
	110	rs4724	Muscle Skeletal	17	NAA38	ENSG00000183011.9	3613	0	0.0367749	0	0.0267331	0.936492	0.963225	35.0311	N
	113	rs34405642	Pancreas	14	AC079210.1	ENSG00000269657.1	2597	0.000309393	0.0801135	0.000161104	0.0408372	0.878579	0.919416	21.5142	N
	114	rs2069536	Artery Aorta	3	CDK3	ENSG00000250506.2	3700	6.65e-12	5.12e-08	7.93e-07	0.00510906	0.99489	0.999999	194.731	Y
	114	rs2069536	Brain Nucleus accumbens basal ganglia	35	CDK3	ENSG00000250506.2	3700	1.06e-09	8.16e-06	7.47e-07	0.00475287	0.995238	0.999991	209.398	Y
	114	rs2069536	Brain Cerebellum	40	CDK3	ENSG00000250506.2	3700	2.35e-21	1.81e-17	6.96e-07	0.00436467	0.995635	0.999999	228.112	Y
	114	rs2069536	Brain Cerebellar Hemisphere	41	CDK3	ENSG00000250506.2	3700	2.18e-12	1.68e-08	7.01e-07	0.00440132	0.995598	0.999999	226.204	Y
	114	rs2069536	Colon Sigmoid	29	CDK3	ENSG00000250506.2	3700	1.01e-08	7.76e-05	1.01e-06	0.006765	0.993156	0.999921	146.808	Y
	114	rs2069536	Adipose Visceral Omentum	47	CDK3	ENSG00000250506.2	3700	5.24e-12	4.04e-08	7.92e-07	0.00510273	0.994896	0.999999	194.973	Y
	114	rs2069536	Nerve Tibial	16	CDK3	ENSG00000250506.2	3700	2.29e-20	1.76e-16	6.6e-07	0.00408365	0.995916	0.999999	243.879	Y
	114	rs2069536	Brain Caudate basal ganglia	42	CDK3	ENSG00000250506.2	3700	1.17e-10	9.01e-07	9.34e-07	0.00620095	0.993797	0.999998	160.265	Y
	114	rs2069536	Heart Left Ventricle	21	CDK3	ENSG00000250506.2	3700	4.61e-09	3.55e-05	7.89e-07	0.00507929	0.994884	0.999964	195.871	Y
	114	rs2069536	Skin Not Sun Exposed Suprapubic	8	CDK3	ENSG00000250506.2	3700	1.62e-12	1.24e-08	5.63e-06	0.0423659	0.957628	0.999994	22.6038	Y
	114	rs2069536	Brain Hypothalamus	36	CDK3	ENSG00000250506.2	3700	2.26e-08	0.000174192	9.92e-07	0.0066433	0.993182	0.999825	149.501	Y
	114	rs2069536	Brain Anterior cingulate cortex BA24	43	CDK3	ENSG00000250506.2	3700	5.52e-08	0.000424627	1.22e-06	0.008371	0.991203	0.999574	118.409	Y
	114	rs2069536	Ovary	15	CDK3	ENSG00000250506.2	3700	6.46e-07	0.00497278	1.1e-06	0.00748169	0.987544	0.995025	131.995	Y
	114	rs2069536	Brain Cortex	39	CDK3	ENSG00000250506.2	3700	1.41e-10	1.08e-06	7.3e-07	0.00462548	0.995373	0.999998	215.193	Y
	114	rs2069536	Lung	19	CDK3	ENSG00000250506.2	3700	2.68e-17	2.07e-13	7.16e-07	0.00451712	0.995482	0.999999	220.38	Y
	114	rs2069536	Heart Atrial Appendage	22	CDK3	ENSG00000250506.2	3700	9.09e-10	7e-06	8.87e-07	0.00583148	0.994161	0.999992	170.482	Y
	114	rs2069536	Brain Hippocampus	37	CDK3	ENSG00000250506.2	3700	4.4e-08	0.000339125	8.96e-07	0.0059021	0.993758	0.99966	168.374	Y
	114	rs2069536	Testis	11	CDK3	ENSG00000250506.2	3700	1.27e-10	9.76e-07	1.39e-06	0.00969794	0.9903	0.999998	102.114	Y
	114	rs2069536	Pituitary	31	CDK3	ENSG00000250506.2	3700	2.91e-12	2.24e-08	7.09e-07	0.00446299	0.995536	0.999999	223.065	Y
	114	rs2069536	Brain Frontal Cortex BA9	38	CDK3	ENSG00000250506.2	3700	1.21e-08	9.3e-05	8.36e-07	0.0054415	0.994465	0.999906	182.755	Y
	114	rs2069536	Brain Putamen basal ganglia	34	CDK3	ENSG00000250506.2	3700	9.43e-08	0.000726326	8.9e-07	0.00585811	0.993415	0.999273	169.579	Y
	114	rs2069536	Breast Mammary Tissue	12	CDK3	ENSG00000250506.2	3700	1.67e-08	0.000128591	7.46e-07	0.00475106	0.99512	0.999871	209.452	Y
	114	rs2069536	Prostate	13	CDK3	ENSG00000250506.2	3700	5.18e-07	0.00398599	1.8e-06	0.0128959	0.983116	0.996012	76.2349	Y
	114	rs2069536	Artery Tibial	1	CDK3	ENSG00000250506.2	3700	5.47e-19	4.21e-15	7.62e-07	0.00487122	0.995128	0.999999	204.287	Y
	114	rs2069536	Esophagus Gastroesophageal Junction	27	CDK3	ENSG00000250506.2	3700	1.88e-10	1.45e-06	7.83e-07	0.00503324	0.994965	0.999998	197.679	Y
	114	rs2069536	Esophagus Muscularis	25	CDK3	ENSG00000250506.2	3700	9.31e-19	7.17e-15	7.29e-07	0.0046162	0.995383	0.999999	215.628	Y
	114	rs2069536	Thyroid	4	CDK3	ENSG00000250506.2	3700	4.55e-33	3.5e-29	7.62e-07	0.00487	0.995129	0.999999	204.338	Y
	114	rs2069536	Artery Tibial	1	TEN1	ENSG00000257949.2	3700	5.51e-32	4.24e-28	7.18e-07	0.00453593	0.995463	0.999999	219.462	Y
	114	rs2069536	Adipose Visceral Omentum	47	TEN1	ENSG00000257949.2	3700	2.29e-21	1.76e-17	7.8e-07	0.00501285	0.994986	0.999999	198.487	Y
	114	rs2069536	Brain Hippocampus	37	TEN1	ENSG00000257949.2	3700	3.46e-08	0.000266063	8.68e-07	0.00569135	0.994042	0.999733	174.658	Y
	114	rs2069536	Colon Transverse	28	TEN1	ENSG00000257949.2	3700	1.98e-19	1.53e-15	7.01e-07	0.00440031	0.995599	0.999999	226.256	Y
	114	rs2069536	Skin Sun Exposed Lower leg	7	TEN1	ENSG00000257949.2	3700	0	0	8.11e-07	0.00524578	0.994753	0.999999	189.629	Y
	114	rs2069536	Esophagus Mucosa	26	TEN1	ENSG00000257949.2	3700	2.1e-16	1.61e-12	7.7e-07	0.00492994	0.995069	0.999999	201.842	Y
	114	rs2069536	Spleen	6	TEN1	ENSG00000257949.2	3700	6.45e-14	4.96e-10	7.42e-07	0.00471888	0.99528	0.999999	210.915	Y
	114	rs2069536	Brain Putamen basal ganglia	34	TEN1	ENSG00000257949.2	3700	2.39e-08	0.000184227	7.34e-07	0.00465639	0.995159	0.999815	213.719	Y
	114	rs2069536	Small Intestine Terminal Ileum	23	TEN1	ENSG00000257949.2	3700	1.05e-06	0.00811673	1.37e-06	0.00959427	0.982287	0.991881	102.383	Y
	114	rs2069536	Colon Sigmoid	29	TEN1	ENSG00000257949.2	3700	1.31e-13	1.01e-09	7.14e-07	0.00450004	0.995499	0.999999	221.22	Y
	114	rs2069536	Adrenal Gland	46	TEN1	ENSG00000257949.2	3700	3.54e-10	2.73e-06	8.31e-07	0.00540172	0.994595	0.999996	184.126	Y
	114	rs2069536	Stomach	5	TEN1	ENSG00000257949.2	3700	7.38e-14	5.68e-10	7.42e-07	0.00471744	0.995282	0.999999	210.979	Y
	114	rs2069536	Brain Cerebellar Hemisphere	41	TEN1	ENSG00000257949.2	3700	4.48e-14	3.45e-10	7.02e-07	0.00440866	0.995591	0.999999	225.826	Y
	114	rs2069536	Cells Transformed fibroblasts	30	TEN1	ENSG00000257949.2	3700	1.16e-27	8.95e-24	8.18e-07	0.00530628	0.994693	0.999999	187.456	Y
	114	rs2069536	Heart Left Ventricle	21	TEN1	ENSG00000257949.2	3700	2.5e-21	1.93e-17	7.74e-07	0.00496073	0.995039	0.999999	200.583	Y
	114	rs2069536	Esophagus Gastroesophageal Junction	27	TEN1	ENSG00000257949.2	3700	1.8e-15	1.38e-11	7.63e-07	0.00488028	0.995119	0.999999	203.906	Y
	114	rs2069536	Breast Mammary Tissue	12	TEN1	ENSG00000257949.2	3700	7.48e-22	5.76e-18	7.83e-07	0.00503425	0.994965	0.999999	197.639	Y
	114	rs2069536	Brain Caudate basal ganglia	42	TEN1	ENSG00000257949.2	3700	3.35e-11	2.58e-07	7.75e-07	0.004975	0.995024	0.999999	200.005	Y
	114	rs2069536	Cells EBV-transformed lymphocytes	18	TEN1	ENSG00000257949.2	3700	3.54e-09	2.72e-05	1.7e-06	0.0121251	0.987846	0.999971	81.4709	Y
	114	rs2069536	Nerve Tibial	16	TEN1	ENSG00000257949.2	3700	0	6.16e-39	6.12e-07	0.00371411	0.996285	0.999999	268.243	Y
	114	rs2069536	Adipose Subcutaneous	48	TEN1	ENSG00000257949.2	3700	7.4e-35	5.7e-31	7.52e-07	0.00479487	0.995204	0.999999	207.556	Y
	114	rs2069536	Whole Blood	45	TEN1	ENSG00000257949.2	3700	1.26e-27	9.67e-24	5.96e-07	0.00359516	0.996404	0.999999	277.151	Y
	114	rs2069536	Brain Hypothalamus	36	TEN1	ENSG00000257949.2	3700	3.36e-10	2.59e-06	7.61e-07	0.00486531	0.995131	0.999997	204.536	Y
	114	rs2069536	Heart Atrial Appendage	22	TEN1	ENSG00000257949.2	3700	1.43e-20	1.1e-16	7.08e-07	0.00445226	0.995547	0.999999	223.605	Y
	114	rs2069536	Liver	20	TEN1	ENSG00000257949.2	3700	5.38e-09	4.14e-05	6.97e-07	0.00437087	0.995587	0.999958	227.778	Y
	114	rs2069536	Pancreas	14	TEN1	ENSG00000257949.2	3700	2.31e-14	1.77e-10	7.17e-07	0.00452731	0.995472	0.999999	219.881	Y
	114	rs2069536	Brain Cortex	39	TEN1	ENSG00000257949.2	3700	3.94e-12	3.04e-08	6.98e-07	0.00437694	0.995622	0.999999	227.47	Y
	114	rs2069536	Brain Frontal Cortex BA9	38	TEN1	ENSG00000257949.2	3700	9.59e-12	7.38e-08	7.05e-07	0.00443185	0.995567	0.999999	224.639	Y
	114	rs2069536	Thyroid	4	TEN1	ENSG00000257949.2	3700	0	2.3e-35	7.23e-07	0.00456983	0.995429	0.999999	217.826	Y
	114	rs2069536	Brain Cerebellum	40	TEN1	ENSG00000257949.2	3700	5.75e-21	4.43e-17	6.96e-07	0.00436471	0.995635	0.999999	228.11	Y
	114	rs2069536	Testis	11	TEN1	ENSG00000257949.2	3700	7.54e-20	5.8e-16	8.65e-07	0.00566258	0.994337	0.999999	175.598	Y
	114	rs2069536	Artery Coronary	2	TEN1	ENSG00000257949.2	3700	5.84e-10	4.5e-06	7.89e-07	0.0050811	0.994914	0.999995	195.807	Y
	114	rs2069536	Brain Amygdala	44	TEN1	ENSG00000257949.2	3700	1.73e-08	0.000133071	8.08e-07	0.0052242	0.994642	0.999866	190.391	Y
	114	rs2069536	Pituitary	31	TEN1	ENSG00000257949.2	3700	1.03e-20	7.9e-17	6.96e-07	0.00436614	0.995633	0.999999	228.035	Y
	114	rs2069536	Skin Not Sun Exposed Suprapubic	8	TEN1	ENSG00000257949.2	3700	1.43e-27	1.1e-23	7.34e-07	0.00465644	0.995343	0.999999	213.756	Y
	114	rs2069536	Artery Aorta	3	TEN1	ENSG00000257949.2	3700	5.2e-23	4e-19	7.14e-07	0.00450085	0.995498	0.999999	221.18	Y
	114	rs2069536	Muscle Skeletal	17	TEN1	ENSG00000257949.2	3700	2.08e-18	1.6e-14	6.9e-07	0.0043167	0.995683	0.999999	230.658	Y
	114	rs2069536	Brain Spinal cord cervical c-1	33	TEN1	ENSG00000257949.2	3700	6.74e-08	0.000518945	8.54e-07	0.00557838	0.993902	0.99948	178.17	Y
	114	rs2069536	Lung	19	TEN1	ENSG00000257949.2	3700	0	6.08e-37	7.17e-07	0.00452763	0.995472	0.999999	219.866	Y
	114	rs2069536	Brain Anterior cingulate cortex BA24	43	TEN1	ENSG00000257949.2	3700	7.88e-10	6.07e-06	1.64e-06	0.0116206	0.988372	0.999992	85.0534	Y
	114	rs2069536	Esophagus Muscularis	25	TEN1	ENSG00000257949.2	3700	3.16e-30	2.43e-26	7.79e-07	0.00500438	0.994995	0.999999	198.825	Y
	114	rs2069536	Prostate	13	TEN1	ENSG00000257949.2	3700	3.98e-10	3.06e-06	8.26e-07	0.00536464	0.994631	0.999996	185.405	Y
	114	rs2069536	Brain Nucleus accumbens basal ganglia	35	TEN1	ENSG00000257949.2	3700	7.37e-13	5.67e-09	6.97e-07	0.00436851	0.995631	0.999999	227.911	Y
	114	rs2069536	Artery Coronary	2	CDK3	ENSG00000250506.2	3700	6.3e-06	0.0484685	3.16e-06	0.023403	0.928119	0.951522	39.6581	N
	114	rs2069536	Brain Substantia nigra	32	TEN1	ENSG00000257949.2	3700	3.74e-06	0.0287902	2.14e-06	0.0155448	0.955659	0.971204	61.4775	N
	114	rs2069536	Ovary	15	TEN1	ENSG00000257949.2	3700	1.45e-06	0.0111887	1.45e-06	0.0102021	0.978606	0.988808	95.9222	N
	114	rs2069536	Vagina	9	TEN1	ENSG00000257949.2	3700	7.4e-06	0.0569624	3.5e-06	0.0260003	0.917026	0.943027	35.2698	N
	116	rs111811424	Cells EBV-transformed lymphocytes	18	TYMS	ENSG00000176890.11	4459	0	0.00850049	0	0.00480075	0.986699	0.991499	205.53	Y
	116	rs116863223	Esophagus Mucosa	26	TYMS	ENSG00000176890.11	4504	0	4.75e-05	0	0.00141325	0.998539	0.999953	706.556	Y
	116	rs2847612	Skin Sun Exposed Lower leg	7	TYMS	ENSG00000176890.11	4460	0	0.000225	0	0.000278	0.999497	0.999775	3595.31	Y
	116	rs3891167	Esophagus Mucosa	26	TYMS	ENSG00000176890.11	4461	0	4.75e-05	0	0.00141311	0.998539	0.999953	706.624	Y
	116	rs9953424	Cells EBV-transformed lymphocytes	18	TYMS	ENSG00000176890.11	4460	0	0.0085	0	0.00480075	0.986699	0.991499	205.53	Y
	116	rs111811424	Skin Not Sun Exposed Suprapubic	8	TYMS	ENSG00000176890.11	4459	0	0.00723102	0	0.0029526	0.989816	0.992769	335.236	Y
	116	rs111811424	Skin Sun Exposed Lower leg	7	TYMS	ENSG00000176890.11	4459	0	0.000225012	0	0.000278161	0.999497	0.999775	3593.23	Y
	116	rs111811424	Esophagus Mucosa	26	TYMS	ENSG00000176890.11	4459	0	4.75e-05	0	0.00141289	0.99854	0.999953	706.734	Y
	116	rs116863223	Cells EBV-transformed lymphocytes	18	TYMS	ENSG00000176890.11	4504	0	0.00850021	0	0.004833	0.986667	0.9915	204.152	Y
	116	rs116863223	Skin Sun Exposed Lower leg	7	TYMS	ENSG00000176890.11	4504	0	0.000225012	0	0.000279419	0.999496	0.999775	3577.05	Y
	116	rs116863223	Skin Not Sun Exposed Suprapubic	8	TYMS	ENSG00000176890.11	4504	0	0.00723087	0	0.00297363	0.989796	0.992769	332.858	Y
	116	rs2847612	Skin Not Sun Exposed Suprapubic	8	TYMS	ENSG00000176890.11	4460	0	0.00723	0	0.00295843	0.989811	0.992769	334.573	Y
	116	rs2847612	Esophagus Mucosa	26	TYMS	ENSG00000176890.11	4460	0	4.75e-05	0	0.00141311	0.998539	0.999953	706.624	Y
	116	rs2847612	Cells EBV-transformed lymphocytes	18	TYMS	ENSG00000176890.11	4460	0	0.0085	0	0.00480551	0.986694	0.9915	205.326	Y
	116	rs3891167	Skin Sun Exposed Lower leg	7	TYMS	ENSG00000176890.11	4461	0	0.000225012	0	0.000277956	0.999497	0.999775	3595.88	Y
	116	rs3891167	Skin Not Sun Exposed Suprapubic	8	TYMS	ENSG00000176890.11	4461	0	0.00723098	0	0.00295843	0.989811	0.992769	334.573	Y
	116	rs3891167	Cells EBV-transformed lymphocytes	18	TYMS	ENSG00000176890.11	4461	0	0.00850045	0	0.00480551	0.986694	0.9915	205.326	Y
	116	rs9953424	Esophagus Mucosa	26	TYMS	ENSG00000176890.11	4460	0	4.75e-05	0	0.00141289	0.99854	0.999953	706.734	Y
	116	rs9953424	Skin Not Sun Exposed Suprapubic	8	TYMS	ENSG00000176890.11	4460	0	0.00723	0	0.00295	0.989816	0.992766	335.531	Y
	116	rs9953424	Skin Sun Exposed Lower leg	7	TYMS	ENSG00000176890.11	4460	0	0.000225	0	0.000278161	0.999497	0.999775	3593.23	Y
	118	rs2276182	Brain Cerebellar Hemisphere	41	POLI	ENSG00000101751.6	3691	1.83e-35	9.47e-11	3.15e-27	0.0153301	0.98467	1	64.231	Y
	118	rs2276182	Adrenal Gland	46	POLI	ENSG00000101751.6	3691	9.48e-28	0.00491154	1.69e-26	0.0867865	0.908302	0.995088	10.4659	Y
	118	rs2276182	Pancreas	14	POLI	ENSG00000101751.6	3691	0	4.1e-17	4.21e-27	0.0208366	0.979163	1	46.9926	Y
	118	rs2276182	Nerve Tibial	16	POLI	ENSG00000101751.6	3691	0	4.51e-31	4.9e-27	0.0243912	0.975609	1	39.9984	Y
	118	rs2276182	Artery Coronary	2	POLI	ENSG00000101751.6	3691	8.19e-36	4.24e-11	3.01e-27	0.0145935	0.985407	1	67.5237	Y
	118	rs2276182	Colon Sigmoid	29	POLI	ENSG00000101751.6	3691	0	4.38e-16	3.52e-27	0.0172692	0.982731	1	56.9066	Y
	118	rs2276182	Esophagus Muscularis	25	POLI	ENSG00000101751.6	3691	0	9.67e-28	2.64e-27	0.0126825	0.987318	1	77.8487	Y
	118	rs2276182	Brain Putamen basal ganglia	34	POLI	ENSG00000101751.6	3691	4.84e-29	0.000250874	4.02e-27	0.019851	0.979898	0.999749	49.3626	Y
	118	rs2276182	Whole Blood	45	POLI	ENSG00000101751.6	3691	0	3.57e-17	2.94e-27	0.0142404	0.98576	1	69.2229	Y
	118	rs2276182	Vagina	9	POLI	ENSG00000101751.6	3691	9.95e-28	0.00515391	1.07e-26	0.0545874	0.940259	0.994846	17.2248	Y
	118	rs2276182	Liver	20	POLI	ENSG00000101751.6	3691	7.54e-28	0.00390564	5.33e-27	0.0266444	0.96945	0.996094	36.3848	Y
	118	rs2276182	Breast Mammary Tissue	12	POLI	ENSG00000101751.6	3691	0	3.04e-20	3.15e-27	0.015313	0.984687	1	64.3039	Y
	118	rs2276182	Brain Cerebellum	40	POLI	ENSG00000101751.6	3691	0	1.37e-15	2.75e-27	0.0132413	0.986759	1	74.5213	Y
	118	rs2276182	Colon Transverse	28	POLI	ENSG00000101751.6	3691	0	4.47e-19	3.07e-27	0.0148915	0.985109	1	66.1526	Y
	118	rs2276182	Brain Hypothalamus	36	POLI	ENSG00000101751.6	3691	4.83e-29	0.000250286	5.08e-27	0.0253221	0.974428	0.99975	38.4813	Y
	118	rs2276182	Testis	11	POLI	ENSG00000101751.6	3691	0	4.72e-18	2.74e-27	0.0132191	0.986781	1	74.6483	Y
	118	rs2276182	Minor Salivary Gland	24	POLI	ENSG00000101751.6	3691	1.81e-29	9.35e-05	3.63e-27	0.0177993	0.982107	0.999906	55.1767	Y
	118	rs2276182	Brain Anterior cingulate cortex BA24	43	POLI	ENSG00000101751.6	3691	9.48e-28	0.00490827	1.35e-26	0.0690879	0.926004	0.995092	13.4033	Y
	118	rs2276182	Muscle Skeletal	17	POLI	ENSG00000101751.6	3691	0	0	2.7e-27	0.012979	0.987021	1	76.0477	Y
	118	rs2276182	Skin Sun Exposed Lower leg	7	POLI	ENSG00000101751.6	3691	0	0	2.95e-27	0.0142702	0.98573	1	69.0763	Y
	118	rs2276182	Artery Tibial	1	POLI	ENSG00000101751.6	3691	0	6.68e-36	2.59e-27	0.0124283	0.987572	1	79.4612	Y
	118	rs2276182	Heart Atrial Appendage	22	POLI	ENSG00000101751.6	3691	0	4.65e-17	3.06e-27	0.0148825	0.985117	1	66.1928	Y
	118	rs2276182	Small Intestine Terminal Ileum	23	POLI	ENSG00000101751.6	3691	3.88e-35	2.01e-10	3.18e-27	0.0155104	0.98449	1	63.473	Y
	118	rs2276182	Esophagus Mucosa	26	POLI	ENSG00000101751.6	3691	0	0	2.74e-27	0.0131822	0.986818	1	74.86	Y
	118	rs2276182	Heart Left Ventricle	21	POLI	ENSG00000101751.6	3691	0	1.91e-15	3.19e-27	0.0155461	0.984454	1	63.3249	Y
	118	rs2276182	Artery Aorta	3	POLI	ENSG00000101751.6	3691	0	5.11e-17	2.83e-27	0.013695	0.986305	1	72.0191	Y
	118	rs2276182	Ovary	15	POLI	ENSG00000101751.6	3691	7.97e-28	0.00412964	3.78e-27	0.0186052	0.977265	0.99587	52.5263	Y
	118	rs2276182	Cells Transformed fibroblasts	30	POLI	ENSG00000101751.6	3691	0	1.12e-35	2.65e-27	0.012725	0.987275	1	77.5853	Y
	118	rs2276182	Adipose Subcutaneous	48	POLI	ENSG00000101751.6	3691	0	0	2.58e-27	0.0123878	0.987612	1	79.7245	Y
	118	rs2276182	Uterus	10	POLI	ENSG00000101751.6	3691	4.08e-28	0.00211576	6.25e-27	0.031396	0.966488	0.997884	30.7838	Y
	118	rs2276182	Esophagus Gastroesophageal Junction	27	POLI	ENSG00000101751.6	3691	5.18e-35	2.69e-10	3.25e-27	0.0158637	0.984136	1	62.0371	Y
	118	rs2276182	Stomach	5	POLI	ENSG00000101751.6	3691	0	1.24e-14	3.42e-27	0.0167131	0.983287	1	58.8333	Y
	118	rs2276182	Spleen	6	POLI	ENSG00000101751.6	3691	1.05e-38	5.44e-14	2.92e-27	0.0141593	0.985841	1	69.6251	Y
	118	rs2276182	Skin Not Sun Exposed Suprapubic	8	POLI	ENSG00000101751.6	3691	0	4.13e-33	3e-27	0.0145652	0.985435	1	67.6568	Y
	118	rs2276182	Adipose Visceral Omentum	47	POLI	ENSG00000101751.6	3691	0	2.92e-30	2.73e-27	0.0131456	0.986854	1	75.0712	Y
	118	rs2276182	Cells EBV-transformed lymphocytes	18	POLI	ENSG00000101751.6	3691	5.32e-30	2.76e-05	3.45e-27	0.0168641	0.983108	0.999972	58.2959	Y
	118	rs2276182	Brain Frontal Cortex BA9	38	POLI	ENSG00000101751.6	3691	4.91e-30	2.54e-05	3.28e-27	0.0160225	0.983952	0.999975	61.4105	Y
	118	rs2276182	Lung	19	POLI	ENSG00000101751.6	3691	0	0	2.75e-27	0.0132802	0.98672	1	74.2999	Y
	118	rs2276182	Brain Cortex	39	POLI	ENSG00000101751.6	3691	2.26e-30	1.17e-05	4.53e-27	0.0224777	0.977511	0.999988	43.4879	Y
	118	rs2276182	Brain Caudate basal ganglia	42	POLI	ENSG00000101751.6	3691	2.1e-31	1.09e-06	3.11e-27	0.0151416	0.984857	0.999999	65.043	Y
	118	rs2276182	Thyroid	4	POLI	ENSG00000101751.6	3691	0	0	2.68e-27	0.0128889	0.987111	1	76.5861	Y
	118	rs2276182	Brain Nucleus accumbens basal ganglia	35	POLI	ENSG00000101751.6	3691	4.46e-32	2.31e-07	4.13e-27	0.0204133	0.979586	1	47.9877	Y
	118	rs2276182	Brain Amygdala	44	POLI	ENSG00000101751.6	3691	5.59e-27	0.0289777	6.49e-27	0.0326552	0.938367	0.971022	28.7356	N
	118	rs2276182	Brain Hippocampus	37	POLI	ENSG00000101751.6	3691	7.99e-27	0.0413628	1.27e-26	0.0646962	0.893941	0.958637	13.8175	N
[truncated: 229 more rows]

## Sheet: Supplementary Table 6
	Supplementary Table 6. Identification of likely causal genes. Functional candidates are genes identified to known roles in telomere regulation or having other supportive information in the literature. Credible set SNPs (Supplementary Table 2) were annotated in VEP, where 'C-var' indicates the most likely causal variant within the credible set. We identify each Locus by a given numerical ID to all…
[truncated: 216 more rows]

[truncated: 8 more sheets: Supplementary Table 7, Supplementary Table 8, Supplementary Table 9, Supplementary Table 10, Supplementary Table 11, Supplementary Table 12, Supplementary Table 13, Supplementary Table 14]
